# Supplementary material for: Monitoring program design for data‐limited marine biogenic habitats: A structured approach
Source: Ecol Evol. 2019 May 20;9(12):7346–59. doi: 10.1002/ece3.5261 (PMC6662303; doi:10.1002/ece3.5261)
Supplement: Supplementary file 1 [file ECE3-9-7346-s001.xlsx]

## Sheet: Summary Table
Spatial scale	Survey Method	Seagrass	Oysters	Mussels	Mangrove	Shallow coral reef (including temperate)	Deep coral	Sponge (shallow and deep)	Macroalgae (including kelp)	Rocky reef/hard substrate	Mixed/soft sediment	Tubeworm reef	Simulated habitat
Large	Satellite images	Barrell et al. 2015, Knudby & Nordlund 2011, Phinn et al. 2008, Pu et al. 2012, Roelfsema et al. 2014, Sagawa et al. 2008	-	-	Fatoyinbo & Simard 2013, Giri et al. 2011, Hirata et al. 2014, Richards & Friess 2016, Satyanarayana et al. 2011	El-Askary et al. 2014	-	-	-	-	-	-	-
Large	Aerial photography	-	Smaal et al. 2009	Folmer et al. 2014	-	-	-	-	-	-	-	-	-
Large	Airborne LiDAR	-	-	-	Fatoyinbo & Simard 2013	Walker & Gilliam 2013	-	-	Zavalas et al. 2014	-	-	-	-
Large	Airborne hyperspectral imaging	Phinn et al. 2008	-	-	-	Joyce et al. 2013, Kobryn et al. 2013	-	-	Casal et al. 2013	-	-	-	-
Large	Acoustic	Barrell et al. 2015, Riegl et al. 2005, Sagawa et al. 2008	Allen et al. 2005, Smith et al. 2001, Smith et al. 2005	-	-	Kennedy et al. 2010, Moyer et al. 2005, Storlazzi et al. 2016	Fosså et al. 2002, Roberts et al. 2005	-	-	-	De Juan et al. 2013	-	-
Large	Other (Laser Line Scanning)	-	-	-	-	-	-	-	-	Amend & Yoklavich 2007	-	-	-
Small	Manual- transect	Molina Hernández & van Tussenbroek 2014	Polson et al. 2009, Wrange et al. 2010	Christian & Harris 2005, Katsanevakis 2007	Diaz et al. 1992, Leong et al. 2017	Alcolado et al. 2010, Aronson et al. 2002, Bak et al. 1996, Clua et al. 2006, Fabricius et al. 2005, Facon et al. 2016, Jokiel et al. 2015, Lam et al. 2006, Leujak & Ormond 2007, Marcus et al. 2007, Nadon & Stirling 2006, Newman et al. 2006, Raoult et al. 2016, Rogers & Miller 2001, Turner et al. 2015, Wenger et al. 2016, Wilkinson & Cheshire 1990, Wilson et al. 2007	Priori et al. 2013	Pawlik et al. 2008	Gallon et al. 2013, Gorman et al. 2013, Nedwell et al. 2002, Vroom & Timmers 2009	Blanchette et al. 2006, Storlazzi et al. 2013	Moon et al. 2015	-	-
Small	Manual- quadrat	Duarte et al. 1997, Eckrich & Holmquist 2000, Molina Hernández & van Tussenbroek 2014, Short et al. 2014, Travaille et al. 2015	Birch et al. 2013, Bishop et al. 2010, Fey et al. 2010, Kennedy & Roberts 1999, Polson & Zacherl 2009, Powers et al. 2009, Smaal et al. 2009, Wrange et al. 2010	Brosnan & Crumrine 1994, Christian & Harris 2005, Duran & Castilla 1989, Firth et al. 2011, Österling et al. 2010, Smith et al. 2008	Diaz et al. 1992, Hirata et al. 2014	Alcolado et al. 2010, Aronson et al. 2002, Clua et al 2006, Dikou & van Woesik 2006, Jokiel et al. 2015, Leujak & Ormond 2007, Lirman et al. 2007, Loh & Pawlik 2014, Miller et al. 2003, Nadon & Stirling 2006, Preskitt et al. 2004, Shulman & Robertson 1996	-	-	Álvaro et al. 2008, Araújo et al. 2009, Arévalo et al. 2007, Arnold et al. 2016, Derrien-Courtel et al. 2013, Drummond & Connell 2005, Gallon et al. 2013, Hop et al. 2012, Kawamura et al. 2014, Kinsella & Crowe 2015, Nedwell et al. 2002, Wallenstein et al. 2008	Benedetti-Cecchi et al. 1996, Bowden 2005, Mantelatto et al. 2013, Meese & Tomich 1992, Parravicini et al. 2009, Parravicini et al. 2010, Pikesley et al. 2016, Piraino et al. 2013, Smale 2007, Weslawski et al. 2010	Gutow et al. 2014,	de Smet et al. 2013	-
Small	Manual- imagery	Freeman et al. 2008, McDonald et al. 2006	-	-	-	Bégin et al. 2016, Beijbom et al. 2015, Beijbom et al. 2016, Bennett et al. 2016, Burkepile et al. 2013, Chennu et al. 2017, Colvard & Edmunds 2011, de Bakker et al. 2017, Donner et al. 2010, Edwards et al. 2017, González-Rivero et al. 2014, Gutierrez-Heredia et al. 2016, Harborne et al. 2008, Huntington et al. 2011, Jokiel et al. 2015, Kipson et al. 2011, Leujak & Ormond 2007, Lirman & Biber 200…	-	van Rein et al. 2011	Álvaro et al. 2008, Arnold et al. 2016, Drummond & Connell 2005, Hop et al. 2012, Van der Wal et al. 2014, Vroom & Timmers 2009	Boulcott et al. 2014, Bowden 2005, Celliers et al. 2007, Meese & Tomich 1992, Micheli et al. 2005, Parravicini et al. 2009, Sahade et al. 2015, Van Rein et al. 2012, Weslawski et al. 2010	Howarth et al. 2015, Smale 2007,	-	-
Small	Towed/ROV/AUV- imagery	-	-	-	-	Bridge et al. 2014, Ferrari et al. 2016, Friedman et al. 2012, Lam et al. 2006, Smale et al. 2012, Storlazzi et al. 2016, Zawada & Mazel 2014	Angiolillo et al. 2015, Armstrong et al. 2006, Bo et al. 2014, Priori et al. 2013, Rossi et al. 2008, Teixidó et al. 2011, Tissot et al. 2006, White et al. 2012	Chu & Leys 2010, Beazley et al. 2015, Fillinger et al. 2013, Kutti et al. 2013, Teixidó et al. 2011	Clark et al. 2015, Gorman et al. 2013, Rattray et al. 2014	Foster et al. 2014, Freese et al. 1999, Perkins et al. 2017, Šaškov et al. 2015, Sciberras et al. 2013, Sheehan et al. 2013	Jerosch et al. 2006, Kedra et al. 2013, Kuhnz et al. 2014,	-	Perkins et al. 2016
Small	Trawling, dredging, coring	-	Rothschild et al. 1994, Schulte et al. 2009, Wrange et al. 2010	Büttger et al. 2008, Fey et al. 2010, Österling et al. 2010	-	-	Durán Muñoz et al. 2011, Wareham et al. 2010	Fromont et al. 2012, Kutti et al. 2013, Moura et al. 2016, Murillo et al. 2012, Wareham et al. 2010	-	-	Chapman et al. 2010, De Juan et al. 2013, Gutow et al. 2014, Jørgensen et al. 2011, Kedra et al. 2013, Mair et al. 2009, Miljutina et al. 2010, Ritt et al. 2011, Smale 2007	de Smet et al. 2013	-
Small	Other (submersible)	-	-	-	-	-	Tissot et al. 2006	-	-	-	Watters et al. 2010	-	-

## Sheet: Citation List
First Author_last name	year	full citation	Habitat Type	Broad method category	Fine method category	Data generated_1	Data generated_2	Data generated_3	Data generated_4	Methods compared?	Precision/variability estimated	Accuracy estimated	Autocorrelation evaluated?	Time Scale	Cost evaluated?	Data extrapolated/interpolated?	Multiple annotator?	Comments
Alcolado	2010	Alcolado, P. et al., 2010. Condition of remote reefs off southwest Cuba. Ciencias Marinas, 36(2), 179-197	coral	Manual (e.g. diver)	Manual- transect	Percent Cover	Diversity	Disease	Other	No	Yes	No	No	Single estimate	No	No	Unknown	Started with using satellite images to (manually) identify reef areas. Quadrats used for macroalgal category abundance
Alcolado	2010	Alcolado, P. et al., 2010. Condition of remote reefs off southwest Cuba. Ciencias Marinas, 36(2), 179-198	coral	Manual (e.g. diver)	Manual- quadrat	Percent Cover	NA	NA	NA	No	Yes	No	No	Single estimate	No	No	Unknown	Started with using satellite images to (manually) identify reef areas. Quadrats used for macroalgal category abundance
Allen	2005	Allen, Y.C. et al., 2005. High resolution mapping and classification of oyster habitats in nearshore Louisiana using sidescan sonar. Estuaries, 28(3), pp.435–446.	oysters	remote sensing	Acoustic	Other	NA	NA	NA	Yes	Yes	Yes	No	Time Series	No	No	Unknown	Three methods of classifying side scan imagery compared: mean-based thresholding, supervised, and unsupervised techniques, using Imagine software. Imagery classified into two broad categories: mud and shell. Classification accuracy assessed with results from manual quadrats and dredge samples. Only one diver collected data from quadrat sampling.
Álvaro	2008	Álvaro, N. V. et al., 2008. The use of digital photography for the definition of coastal biotopes in Azores. Hydrobiologia, 596(1), pp.143–152.	kelp/macroalgae	Manual (e.g. diver)	Manual- quadrat	Percent Cover	NA	NA	NA	Yes	Yes	No	No	Single estimate	No	No	No	Comparing results between survey done in situ with an expert vs. data extraction from photos with both skilled and unskilled annotators
Álvaro	2008	Álvaro, N. V. et al., 2008. The use of digital photography for the definition of coastal biotopes in Azores. Hydrobiologia, 596(1), pp.143–152.	kelp/macroalgae	Imagery	Manual imagery	Percent Cover	NA	NA	NA	Yes	Yes	Yes	No	Single estimate	No	No	Yes	Comparing results between survey done in situ with an expert vs. data extraction from photos with both skilled and unskilled annotators
Amend	2007	Amend, M. & Yoklavich, M., 2007. Mosaics of benthic habitats using laser line scan technology. In B. J. Todd & K. Greene, eds. Mapping the Seafloor for Habitat Characterization: Geological Association of Canada, Special Paper 47. pp. 61–69.	rocky	remote sensing	Other	Other	Diversity	NA	NA	No	No	Yes	No	Single estimate	No	No	Unknown	Hardbottom habitat off the California coast. Laser Line Scan data ground-truthed using ROV video. LLS data processed in WinFrog software and analysed using GIS software. Broad habitat types can be classified. Individual organisms might be missed
Angiolillo	2015	Angiolillo, M. et al., 2015. Distribution and assessment of marine debris in the deep Tyrrhenian Sea (NW Mediterranean Sea, Italy). Marine Pollution Bulletin, 92(1–2), pp.149–159.	deep coral	Imagery	ROV/AUV imagery	Density	Other	NA	NA	No	Yes	No	No	Single estimate	No	No	Unknown	Deep coral habitat surveyed using ROV. Occurrence of marine debris recorded in addition to density. R used for statistical analysis.
Araújo	2009	Araujo, R. et al., 2009. Effects of disturbance on marginal populations: human trampling on Ascophyllum nodosum assemblages at its southern distribution limit. Marine Ecology Progress Series, 378, pp.81–92.	kelp/macroalgae	Manual (e.g. diver)	Manual- quadrat	Percent Cover	Density	NA	NA	No	Yes	No	No	Time Series	No	No	Unknown	Percent cover visually estimated within quadrats, scale of 1 to 4
Arévalo	2007	Arévalo, R., Pinedo, S. & Ballesteros, E., 2007. Changes in the composition and structure of Mediterranean rocky-shore communities following a gradient of nutrient enrichment: Descriptive study and test of proposed methods to assess water quality regarding macroalgae. Marine Pollution Bulletin, 55(1–6), pp.104–113.	kelp/macroalgae	Manual (e.g. diver)	Manual- quadrat	Percent Cover	Diversity	Biomass	NA	No	Yes	No	No	Time Series	No	No	Unknown	Quadrats destructively sampled (scraped) for identification and cover estimation
Armstrong	2006	Armstrong, R.A. & Singh, H., 2006. Remote sensing of deep hermatypic coral reefs in Puerto Rico and the US Virgin Islands using the Seabed autonomous underwater vehicle. In Proc. SPIE 6360, Remote Sensing of the Ocean, Sea Ice, and Large Water Regions 2006. Stockholm, Sweden: Society of Photo-Optical Instrumentation Engineers (SPIE), p. 63600A.	deep coral	Imagery	ROV/AUV imagery	Percent Cover	Rugosity	Other	NA	No	No	No	No	Single estimate	No	No	Unknown	Rugosity measured using acoustics. AUV used to collect data. Biogeochemical data collected as well. More of a demonstration than an investigative project. Photo-mosaicing software not reported, assume it came with the AUV package.
Armstrong	2006	Armstrong, R.A. et al., 2006. Characterizing the deep insular shelf coral reef habitat of the Hind Bank marine conservation district (US Virgin Islands) using the Seabed autonomous underwater vehicle. Continental Shelf Research, 26(2), pp.194–205.	deep coral	Imagery	ROV/AUV imagery	Percent Cover	Diversity	NA	NA	No	Yes	No	No	Single estimate	No	No	Unknown	Deep coral habitat surveyed using AUV. Cover calculated using CPCe.
Arnold	2016	Arnold, M. et al., 2016. The structure of biogenic habitat and epibiotic assemblages associated with the global invasive kelp Undaria pinnatifida in comparison to native macroalgae. Biological Invasions, 18(3), pp.661–676.	kelp/macroalgae	Manual (e.g. diver)	Manual- quadrat	Diversity	Density	Biomass	3D structure	No	Yes	No	No	Time Series	No	No	Unknown	Kelp subsamples were collected to estimate biomass
Arnold	2016	Arnold, M. et al., 2016. The structure of biogenic habitat and epibiotic assemblages associated with the global invasive kelp Undaria pinnatifida in comparison to native macroalgae. Biological Invasions, 18(3), pp.661–676.	kelp/macroalgae	Imagery	Manual imagery	Other	NA	NA	NA	No	Yes	No	No	Time Series	No	No	Unknown	ImageJ used to measure surface area of kelp individuals
Aronson	2002	Aronson, R.B. et al., 2002. The 1998 bleaching event and its aftermath on a coral reef in Belize. Marine Biology, 141, pp.435–447.	coral	Manual (e.g. diver)	Manual- transect	Percent Cover	NA	NA	NA	No	Yes	No	No	Time Series	No	No	Unknown	Quadrats used to measure density of juvenile corals
Aronson	2002	Aronson, R.B. et al., 2002. The 1998 bleaching event and its aftermath on a coral reef in Belize. Marine Biology, 141, pp.435–447.	coral	Manual (e.g. diver)	Manual- quadrat	Density	NA	NA	NA	No	Yes	No	No	Time Series	No	No	Unknown	Quadrats used to measure density of juvenile corals
Bak	1996	Bak, R. et al., 1996. Long-term changes on coral reefs in booming populations of a competitive colonial ascidian. MEPS, 133, pp.303–306.	coral	Manual (e.g. diver)	Manual- transect	Density	Other	NA	NA	No	Yes	No	No	Time Series	No	No	Unknown	Recorded both genets and ramets of a colonial organism (ascidian)
Barrell	2015	Barrell, J. et al., 2015. Evaluating the complementarity of acoustic and satellite remote sensing for seagrass landscape mapping. International Journal of Remote Sensing, 36(16), pp.4069–4094.	seagrass	remote sensing	Satellite images	Other	NA	NA	NA	Yes	No	Yes	No	Single estimate	No	No	Unknown	Comparing survey results from satellite imagery (Quickbird) and single-beam sonar, plus advantages of doing both. DFO project on seagrass mapping in New Brunswick. Satellite images classified using an object-based image analysis (OBIA) procedure with Trimble® eCognition. Only eelgrass presence/absence considered for satellite analysis. Ground-truthed using footage from towed video camera. BioSoni…
Barrell	2015	Barrell, J. et al., 2015. Evaluating the complementarity of acoustic and satellite remote sensing for seagrass landscape mapping. International Journal of Remote Sensing, 36(16), pp.4069–4094.	seagrass	remote sensing	Acoustic	Percent Cover	NA	NA	NA	Yes	No	Yes	No	Single estimate	No	No	Unknown	Comparing survey results from satellite imagery (Quickbird) and single-beam sonar, plus advantages of doing both. DFO project on seagrass mapping in New Brunswick. Satellite images classified using an object-based image analysis (OBIA) procedure with Trimble® eCognition. Only eelgrass presence/absence considered for satellite analysis. Ground-truthed using footage from towed video camera. BioSoni…
Beazley	2015	Beazley, L. et al., 2015. Drivers of epibenthic megafaunal composition in the sponge grounds of the Sackville Spur, northwest Atlantic. Deep-Sea Research Part I: Oceanographic Research Papers, 98, pp.102–114.	sponge	Imagery	ROV/AUV imagery	Density	Diversity	NA	NA	No	Yes	No	Yes	Single estimate	No	No	Unknown	Deepwater sponge grounds. Camera mounted on a ROV to take photos along 5 benthic transects. Some voucher specimens collected using a dredge and box corer to help with species ID.
Bégin	2016	Bégin, C. et al., 2016. Effects of Protection and Sediment Stress on Coral Reefs in Saint Lucia. Plos One, 11(2), p.e0146855.	coral	Imagery	Manual imagery	Percent Cover	NA	NA	NA	No	Yes	No	No	Time Series	No	No	Unknown	Percent cover visually estimated within quadrats, in situ (2001) or from photos (2011).
Beijbom	2016	Beijbom, O. et al., 2016. Improving Automated Annotation of Benthic Survey Images Using Wide-band Fluorescence. Scientific Reports, 6(1), p.23166.	coral	Imagery	Manual imagery	Percent Cover	Diversity	NA	NA	Yes	Yes	Yes	No	Single estimate	No	No	Yes	Fluorescence imaging used with reflectance. Post-processing done in MATLAB. Investigated automated annotation using convolutional neural networks (CNNs).
Beijbom	2015	Beijbom, O. et al., 2015. Towards automated annotation of benthic survey images: Variability of human experts and operational modes of automation. PLoS ONE, 10(7), p.e0130312.	coral	Imagery	Manual imagery	Percent Cover	NA	NA	NA	Yes	Yes	Yes	No	Single estimate	No	No	Yes	Comparison of results among multiple annotators. Also compared manual and automated annotation. CoralNet software is available at coralnet.ucsd.edu
Benedetti-Cecchi	1996	Benedetti-Cecchi, L. et al., 1996. Estimating the abundance of benthic invertebrates: a comparison of procedures and variability between observers. Marine Ecology Progress Series, 138, pp.93–101.	rocky	Manual (e.g. diver)	Manual- quadrat	Percent Cover	NA	NA	NA	Yes	Yes	No	Yes	Single estimate	Yes	No	Yes	Habitat is a submarine cave, surveying cnidarians and sponges. Comparing the use of visual estimation and points to score benthic cover in quadrats, size of quadrats and differences among observers. Cost-benefit analysis showed that greater replication is better than larger quadrat size, because of larger spatial scale variability.
Bennett	2016	Bennett, K. et al., 2016. Can diver operated stereo-video surveys for fish be used to collect meaningful data on benthic coral reef communities? Limnology and Oceanography: Methods, 14(12), pp.874–885.	coral	Imagery	Manual imagery	Percent Cover	Rugosity	Diversity	NA	Yes	Yes	No	No	Single estimate	Yes	No	No	Comparing forward-facing video (usually used for fish surveys) and downward-facing video for collecting benthic data. SeaGIS software used for image processsing. Cost = time taken to collect data and process images. Forward-facing video biased towards vertical structures, capture fewer genera than downward-facing; may be more suitable for simple, large-scale benthic monitoring.
Birch	2013	Birch, G.F., Apostolatos, C. & Taylor, S.E., 2013. A Remarkable Recovery in the Sydney Rock Oyster (Saccostrea glomerata) Population in a Highly Urbanised Estuary (Sydney Estuary, Australia). Journal of Coastal Research, 290, pp.1009–1015.	oysters	Manual (e.g. diver)	Manual- quadrat	Other	Density	Biomass	NA	No	Yes	No	No	Time Series	No	No	Unknown	Recorded distribution (ArcGIS) and size as well.
Bishop	2010	Bishop, M.J. et al., 2010. Change in wild-oyster assemblages of Port Stephens, NSW, Australia, since commencement of non-native Pacific oyster (Crassostrea gigas) aquaculture. Marine and Freshwater Research, 61(6), p.714-723.	oysters	Manual (e.g. diver)	Manual- quadrat	Density	Other	NA	NA	No	Yes	No	No	Time Series	No	No	Unknown	Oysters sampled in rocky shore and mangrove habitats. Shell height measured as well.
Blanchette	2006	Blanchette, C.A., Broitman, B.R. & Gaines, S.D., 2006. Intertidal community structure and oceanographic patterns around Santa Cruz Island, CA, USA. Marine Biology, 149(3), pp.689–701.	rocky	Manual (e.g. diver)	Manual- transect	Percent Cover	Function	NA	NA	No	Yes	No	No	Single estimate	No	No	Unknown	Rocky habitat dominated by mussels, barnacles, and macroalgae. Mobile taxa surveyed within quadrats along the transects.
Bo	2014	Bo, M. et al., 2014. Fishing impact on deep Mediterranean rocky habitats as revealed by ROV investigation. Biological Conservation, 171, pp.167–176.	deep coral	Imagery	ROV/AUV imagery	Diversity	Density	Other	NA	No	Yes	No	No	Single estimate	No	No	Unknown	Deep coral habitat surveyed using ROV. Video frames analysed using ImageJ. Occurrence of marine debris and number of physical interactions between debris and corals also recorded.
Boulcott	2014	Boulcott, P., Millar, C.P. & Fryer, R.J., 2014. Impact of scallop dredging on benthic epifauna in a mixed-substrate habitat. ICES Journal of Marine Science, 71(4), pp.834–844.	rocky	Imagery	Manual imagery	Percent Cover	Diversity	Density	NA	No	Yes	No	No	Time Series	No	No	Unknown	Habitat is mixed hard substrate. Photographs taken using a drop camera frame.
Bowden	2005	Bowden, D.A., 2005. Quantitative characterization of shallow marine benthic assemblages at Ryder Bay, Adelaide Island, Antarctica. Marine Biology, 146(6), pp.1235–1249.	rocky	Imagery	Manual imagery	Percent Cover	Density	Diversity	NA	Yes	Yes	Yes	Yes	Single estimate	No	No	Unknown	Habitats are composed of rocky rubble. Comparing photo sampling using different quadrat sizes as replicates, and different transect distances. Both Photoshop (interactive colour segmentation) and ImageJ (calculate surface area) were used to extract benthic data from photos. Rocks also collected to quantify cover of cryptofauna.
Bowden	2005	Bowden, D.A., 2005. Quantitative characterization of shallow marine benthic assemblages at Ryder Bay, Adelaide Island, Antarctica. Marine Biology, 146(6), pp.1235–1249.	rocky	Manual (e.g. diver)	Manual- quadrat	Percent Cover	Density	Diversity	NA	Yes	Yes	No	No	Single estimate	No	No	Unknown	Habitats are composed of rocky rubble. Comparing photo sampling using different quadrat sizes as replicates, and different transect distances. Both Photoshop (interactive colour segmentation) and ImageJ (calculate surface area) were used to extract benthic data from photos. Rocks also collected to quantify cover of cryptofauna.
Bridge	2014	Bridge, T.C.L. et al., 2014. Variable responses of benthic communities to anomalously warm sea temperatures on a high-latitude coral reef. PLoS ONE, 9(11), p.e113079.	coral	Imagery	ROV/AUV imagery	Percent Cover	Diversity	Other	NA	No	Yes	No	Yes	Time Series	No	No	Unknown	Stereo images collected using AUV, annotated using CoralNet. Spatial autocorrelation not evaluated, but images spaced >2m apart to minimize it.
Brosnan	1994	Brosnan, D.M. & Crumrine, L.L., 1994. Effects of human trampling on marine rocky shore communities. Journal of Experimental Marine Biology and Ecology, 177(1), pp.79–97.	mussels	Manual (e.g. diver)	Manual- quadrat	Percent Cover	Other	NA	NA	No	Yes	No	No	Time Series	No	No	Unknown	Percent cover estimated using points within quadrat
Burkepile	2013	Burkepile, D.E. et al., 2013. Nutrient supply from fishes facilitates macroalgae and suppresses corals in a Caribbean coral reef ecosystem. Scientific reports, 3, p.1493.	coral	Imagery	Manual imagery	Percent Cover	Rugosity	NA	NA	No	No	No	No	Single estimate	No	No	Unknown	Used CPCe to estimate benthic cover
Büttger	2008	Büttger, H. et al., 2008. Community dynamics of intertidal soft-bottom mussel beds over two decades. Helgoland Marine Research, 62(1), pp.23–36.	mussels	Excavating	Trawling, dredging, coring	Percent Cover	Density	Biomass	Diversity	No	Yes	No	No	Time Series	No	No	Unknown	Coring conducted to survey mussels. Macroalgal (Fucus) cover on the mussel beds was estimated visually. Mussel bed areas calculated as well.
Casal	2013	Casal, G. et al., 2013. Assessment of the hyperspectral sensor CASI-2 for macroalgal discrimination on the Ría de Vigo coast (NW Spain) using field spectroscopy and modelled spectral libraries. Continental Shelf Research, 55, pp.129–140.	kelp/macroalgae	remote sensing	Airborne hyperspectral	Other	NA	NA	NA	No	Yes	Yes	No	Single estimate	No	No	Unknown	Data collected using the airborne hyperespectral sensor CASI-2. Testing spectral differences among groups of macroalgae, thus investigating potential of using hyperspectral sensors for monitoring macroalgae
Celliers	2007	Celliers, L. et al., 2007. A benthic survey of the rocky reefs off Pondoland, South Africa. African Journal of Marine Science, 29(1), pp.65–77.	rocky	Imagery	Manual imagery	Percent Cover	NA	NA	NA	No	Yes	No	No	Single estimate	No	No	Unknown	Habitat is rocky reef. Benthic cover calculated from non-random points overlaid on photos. Invertebrates and algae were also collected for species identification in the lab.
Chapman	2010	Chapman, M. et al., 2010. Complex and inconsistent patterns of variation in benthos, micro-algae and sediment over multiple spatial scales. Marine Ecology Progress Series, 398, pp.33–47.	soft sediment	Excavating	Trawling, dredging, coring	Other	Diversity	NA	NA	Yes	Yes	No	Yes	Single estimate	No	No	Yes	Soft-sediment habitat. Chlorophyll concentration used as proxy for microalgal abundance. Sediment sieved for meiofauna biodiversity. Study is a comparison of variation at different spatial scales, with nested samples
Chennu	2017	Chennu, A. et al., 2017. A diver-operated hyperspectral imaging and topographic surveying system for automated mapping of benthic habitats. Scientific Reports, 7(1), p.7122.	coral	Imagery	Manual imagery	Percent Cover	Diversity	3D structure	NA	No	No	Yes	No	Single estimate	Yes	No	Unknown	Data captured from hyperspectral and color imagery collected by divers. Tested on coral reef habitat, but authors propose their method's use for all shallow marine habitats. Equipment costs and free software (e.g. Spectral) used for analysis listed in the Supplementary Information
Christian	2005	Christian, A.D. & Harris, J.L., 2005. Development and assessment of a sampling design for mussel assemblages in large streams. American Midland Naturalist, 153(2), pp.284–292.	mussels	Manual (e.g. diver)	Manual- transect	Density	Diversity	NA	NA	No	Yes	No	No	Single estimate	No	No	Unknown	Pilot surveys had divers exploring potential mussel bed areas, and searching further if they come across a minimum density. Divers then estimated the width and length of each mussel bed, which was mapped via GPS. During surveys, mussels were also collected for species ID, size measurements, and biomass measurements.
Christian	2005	Christian, A.D. & Harris, J.L., 2005. Development and assessment of a sampling design for mussel assemblages in large streams. American Midland Naturalist, 153(2), pp.284–292.	mussels	Manual (e.g. diver)	Manual- quadrat	Density	Diversity	NA	NA	No	Yes	No	No	Single estimate	No	No	Unknown	Pilot surveys had divers exploring potential mussel bed areas, and searching further if they come across a minimum density. Divers then estimated the width and length of each mussel bed, which was mapped via GPS. During surveys, mussels were also collected for species ID, size measurements, and biomass measurements.
Chu	2010	Chu, J.W. & Leys, S.P., 2010. High resolution mapping of community structure in three glass sponge reefs (Porifera, Hexactinellida). Marine Ecology Progress Series, 417, pp.97–113.	sponge	Imagery	ROV/AUV imagery	Percent Cover	Density	Other	NA	No	Yes	Yes	Yes	Single estimate	No	Yes	Unknown	Semivariogram analysis carried out in GS+ to map spatial distribution and abundance of sponges across study areas. Maps validated by sampling live sponges for other studies. Sponge cover and density calculated manually from Photoshop.
Clark	2015	Clark, G.F. et al., 2015. Effects of sea-ice cover on marine benthic communities: a natural experiment in Commonwealth Bay, East Antarctica. Polar Biology, 38(8), pp.1213–1222.	kelp/macroalgae	Imagery	ROV/AUV imagery	Percent Cover	Diversity	Other	NA	No	Yes	No	No	Single estimate	No	No	Unknown	Habitats surveyed by dropping an underwater video camera through holes drilled in the sea ice. Benthic percent cover obtained using CPCe from still images extracted from the videos. Health condition of macroalgae recorded on a ranked scale as well. Data compared to results from previous studies.
Clua	2006	Clua, E. et al., 2006. Medium scale approach (MSA) for improved assessment of coral reef fish habitat. Journal of Experimental Marine Biology and Ecology, 333(2), pp.219–230.	coral	Manual (e.g. diver)	Manual- transect	Percent Cover	NA	NA	NA	Yes	Yes	Yes	Yes	Single estimate	No	No	Yes	Comparing line intercept transects with semi-quantitative (visual estimations of cover on a ranked scale) quadrats (MSA). Simulations performed in computer-generated landscapes and in the field. MSA estimates were closer to actual cover than LIT estimates in the computer simulations.
Clua	2006	Clua, E. et al., 2006. Medium scale approach (MSA) for improved assessment of coral reef fish habitat. Journal of Experimental Marine Biology and Ecology, 333(2), pp.219–230.	coral	Manual (e.g. diver)	Manual- quadrat	Percent Cover	NA	NA	NA	Yes	Yes	Yes	Yes	Single estimate	No	No	Yes	Comparing line intercept transects with semi-quantitative (visual estimations of cover on a ranked scale) quadrats (MSA). Simulations performed in computer-generated landscapes and in the field. MSA estimates were closer to actual cover than LIT estimates in the computer simulations.
Colvard	2011	Colvard, N.B. & Edmunds, P.J., 2011. Decadal-scale changes in abundance of non-scleractinian invertebrates on a Caribbean coral reef. Journal of Experimental Marine Biology and Ecology, 397, pp.153–160.	coral	Imagery	Manual imagery	Density	Percent Cover	NA	NA	Yes	Yes	Yes	No	Time Series	No	No	Unknown	Compared in situ counts with counting from photos (less accurate for Anthozoans)
de Bakker	2017	de Bakker, D.M. et al., 2017. 40 years of benthic community change on the Caribbean reefs of Curaçao and Bonaire: the rise of slimy cyanobacterial mats. Coral Reefs, 36(2), pp.355–367.	coral	Imagery	Manual imagery	Percent Cover	NA	NA	NA	No	Yes	Yes	No	Time Series	No	No	Unknown	Used CPCe to estimate benthic cover.
De Juan	2013	De Juan, S., Lo Iacono, C. & Demestre, M., 2013. Benthic habitat characterisation of soft-bottom continental shelves: Integration of acoustic surveys, benthic samples and trawling disturbance intensity. Estuarine, Coastal and Shelf Science, 117, pp.199–209.	soft sediment	remote sensing	Multibeam	3D structure	Other	NA	NA	No	Yes	No	No	Single estimate	No	No	Unknown	Temperate soft-bottom habitat surveyed via dredging, grabs, and multi-beam echosounder (bathymetry and substratum type). Visualization of bathymetry from acoustic data was performed with the programs Golden Software Surfer and Blue Marble Global Mapper
De Juan	2013	De Juan, S., Lo Iacono, C. & Demestre, M., 2013. Benthic habitat characterisation of soft-bottom continental shelves: Integration of acoustic surveys, benthic samples and trawling disturbance intensity. Estuarine, Coastal and Shelf Science, 117, pp.199–209.	soft sediment	Excavating	Trawling, dredging, coring	Density	Biomass	Diversity	NA	No	Yes	No	No	Single estimate	No	No	Unknown	Temperate soft-bottom habitat surveyed via dredging, grabs, and multi-beam echosounder (bathymetry and substratum type). Visualization of bathymetry from acoustic data was performed with the programs Golden Software Surfer and Blue Marble Global Mapper
de Smet	2013	de Smet, B. et al., 2013. Feeding grounds for waders in the Bay of the Mont Saint-Michel (France): The Lanice conchilega reef serves as an oasis in the tidal flats. Marine Biology, 160(4), pp.751–761.	tubeworm	Manual (e.g. diver)	Manual- quadrat	Density	NA	NA	NA	No	Yes	No	No	Single estimate	No	No	Unknown	Habitat is tubeworm reef. Density of tubeworms counted in quadrats. Cores also collected from each quadrat for biomass calculations.
de Smet	2013	de Smet, B. et al., 2013. Feeding grounds for waders in the Bay of the Mont Saint-Michel (France): The Lanice conchilega reef serves as an oasis in the tidal flats. Marine Biology, 160(4), pp.751–761.	tubeworm	Excavating	Trawling, dredging, coring	Biomass	Diversity	NA	NA	No	Yes	No	No	Single estimate	No	No	Unknown	Habitat is tubeworm reef. Density of tubeworms counted in quadrats. Cores also collected from each quadrat for biomass calculations.
Derrien-Courtel	2013	Derrien-Courtel, S., Le Gal, A. & Grall, J., 2013. Regional-scale analysis of subtidal rocky shore community. Helgoland Marine Research, 67(4), pp.697–712.	kelp/macroalgae	Manual (e.g. diver)	Manual- quadrat	Density	Diversity	NA	NA	No	Yes	No	No	Time Series	No	No	Yes	In situ data recording done by a team of marine experts, some samples collected for positive identification in the lab.
Diaz	1992	Diaz, H., Conde, J.E. & Orihuela, B., 1992. Estimating the species number and cover of a mangrove-root community: A comparison of methods. Marine and Freshwater Research, 43(4), pp.707–714.	mangrove	Manual (e.g. diver)	Manual- transect	Percent Cover	Diversity	NA	NA	Yes	Yes	Yes	No	Single estimate	Yes	No	Unknown	Comparing line intercept method, point intercept methods, and quadrats of 3 sizes. Results of all methods validated with sessile cover measured from photographs. Cost = sampling time. Larger quadrats are better for representing species richness, while numerous point intercept transects give a better estimation of cover.
Diaz	1992	Diaz, H., Conde, J.E. & Orihuela, B., 1992. Estimating the species number and cover of a mangrove-root community: A comparison of methods. Marine and Freshwater Research, 43(4), pp.707–714.	mangrove	Manual (e.g. diver)	Manual- quadrat	Percent Cover	Diversity	NA	NA	Yes	Yes	Yes	No	Single estimate	Yes	No	Unknown	Comparing line intercept method, point intercept methods, and quadrats of 3 sizes. Results of all methods validated with sessile cover measured from photographs. Cost = sampling time. Larger quadrats are better for representing species richness, while numerous point intercept transects give a better estimation of cover.
Dikou	2006	Dikou, A. & van Woesik, R., 2006. Survival under chronic stress from sediment load: Spatial patterns of hard coral communities in the southern islands of Singapore. Marine Pollution Bulletin, 52(11), pp.1340–1354.	coral	Manual (e.g. diver)	Manual- quadrat	Percent Cover	Density	Diversity	Other	No	Yes	No	No	Time Series	No	No	No	No description of how percemt cover was calculated within quadrats
Donner	2010	Donner, S., Kirata, T. & Vieux, C., 2010. Recovery from the 2004 coral bleaching event in the Gilbert Islands, Kiribati. Atoll Research Bulletin, 587, pp.1–25.	coral	Imagery	Manual imagery	Percent Cover	NA	NA	NA	No	Yes	Yes	No	Time Series	No	No	Unknown	Used CPCe to estimate benthic cover. Photoquadrats taken by free-diving (lack access to equipment)
Drummond	2005	Drummond, S.P. & Connell, S.D., 2005. Quantifying percentage cover of subtidal organisms on rocky coasts: A comparison of the costs and benefits of standard methods. Marine and Freshwater Research, 56(6), pp.865–876.	kelp/macroalgae	Manual (e.g. diver)	Manual- quadrat	Percent Cover	NA	NA	NA	Yes	Yes	No	No	Single estimate	Yes	No	No	Comparing intensity of point sampling within quadrats, and precision among in situ sampling, using points in photographs, and computer digitisation of surface areas in photographs. Digitisation did not offer clear advantages, and time-consuming. Sampling intensity within quadrats appears to be less important than having several replicates, especially for a patchy habitat.
Drummond	2005	Drummond, S.P. & Connell, S.D., 2005. Quantifying percentage cover of subtidal organisms on rocky coasts: A comparison of the costs and benefits of standard methods. Marine and Freshwater Research, 56(6), pp.865–876.	kelp/macroalgae	Imagery	Manual imagery	Percent Cover	NA	NA	NA	Yes	Yes	No	No	Single estimate	Yes	No	No	Comparing intensity of point sampling within quadrats, and precision among in situ sampling, using points in photographs, and computer digitisation of surface areas in photographs. Digitisation did not offer clear advantages, and time-consuming. Surface area traced and measured using MeasureMaster. Sampling intensity within quadrats appears to be less important than having several replicates, esp…
Duarte	1997	Duarte, C.M. et al., 1997. Response of a mixed Philippine seagrass meadow to experimental burial. Marine Ecology Progress Series, 147, pp.285–294.	seagrass	Manual (e.g. diver)	Manual- quadrat	Density	3D structure	Other	NA	No	Yes	No	No	Time Series	No	No	Unknown	Shoot density calculated within subsamples of quadrat. Seagrass shoots were also aged.
Duran	1989	Duran, L.R. & Castilla, J.C., 1989. Variation and persistence of the middle rocky intertidal community of central Chile, with and without human harvesting. Marine Biology, 103(4), pp.555–562.	mussels	Manual (e.g. diver)	Manual- quadrat	Percent Cover	Density	Diversity	NA	No	Yes	No	No	Time Series	No	No	Unknown	Cover calculated using points within quadrat
Durán Muñoz	2011	Durán Muñoz, P. et al., 2011. Effects of deep-sea bottom longlining on the Hatton Bank fish communities and benthic ecosystem, north-east Atlantic. Journal of the Marine Biological Association of the United Kingdom, 91(4), pp.939–952.	deep coral	Excavating	Trawling, dredging, coring	Density	Other	NA	NA	No	Yes	No	No	Single estimate	No	No	No	Surveying deep bottom habitats using bycatch from longlining. Collected data on CPUE (kg per 1000 hooks) and species distribution. Two experienced observors recorded data for the whole survey.
Eckrich	2000	Eckrich, C.E. & Holmquist, J.G., 2000. Trampling in a seagrass assemblage: direct effects, response of associated fauna, and the role of substrate characteristics. Marine Ecology Progress Series, 201, pp.199–209.	seagrass	Manual (e.g. diver)	Manual- quadrat	Density	Biomass	Other	Percent Cover	No	Yes	No	No	Time Series	No	No	Unknown	Recorded leaf area index of seagrass
Edwards	2017	Edwards, C.B. et al., 2017. Large-area imaging reveals biologically driven non-random spatial patterns of corals at a remote reef. Coral Reefs, 36(4), pp.1291–1305.	coral	Imagery	Manual imagery	Percent Cover	Diversity	3D structure	Other	No	Yes	No	No	Single estimate	No	No	Unknown	Field example of method described in Naughton et al. 2015. Large-scale photo mosaics created, then annotated manually to identify and map benthos.
El-Askary	2014	El-Askary, H. et al., 2014. Change detection of coral reef habitat using Landsat-5 TM, Landsat 7 ETM+ and Landsat 8 OLI data in the Red Sea (Hurghada, Egypt). International Journal of Remote Sensing, 35(6), pp.2327–2346.	coral	remote sensing	Satellite images	Percent Cover	NA	NA	NA	No	No	Yes	No	Time Series	No	No	Unknown	image analysis and processing for all images carried out using ENVI and ERDAS IMAGINE software. Pixels classified into broad benthic categories. Previously published survey data used for ground-truthing.
Fabricius	2005	Fabricius, K. et al., 2005. Changes in algal, coral and fish assemblages along water quality gradients on the inshore Great Barrier Reef. Marine Pollution Bulletin, 51(1–4), pp.384–398.	coral	Manual (e.g. diver)	Manual- transect	Other	NA	NA	NA	No	Yes	No	No	Single estimate	No	No	Unknown	Used "standardized scuba-swims" by "experts" as surveys. Recorded benthos abundance on a scale of 0-5.
Facon	2016	Facon, M. et al., 2016. A comparative study of the accuracy and effectiveness of Line and Point Intercept Transect methods for coral reef monitoring in the southwestern Indian Ocean islands. Ecological Indicators, 60, pp.1045–1055.	coral	Manual (e.g. diver)	Manual- transect	Percent Cover	NA	NA	NA	Yes	Yes	No	No	Time Series	Yes	No	Unknown	Cost evaluated as sampling time. PIT method takes less time but misses rare benthic categories.
Fatoyinbo	2013	Fatoyinbo, T.E. & Simard, M., 2013. Height and biomass of mangroves in Africa from ICESat/GLAS and SRTM. International Journal of Remote Sensing, 34(2), pp.668–681.	mangrove	remote sensing	Satellite images	Percent Cover	Biomass	NA	NA	No	Yes	Yes	No	Single estimate	No	Yes	Unknown	An unsupervised Iterative Self-organizing Data Analysis (ISODATA) classification used to distinguish mangrove forest from other ground cover in Landsat images. Classification validated by spot checking high-resolution images from Google Earth. Software used not reported. Lidar used to estimate canopy height, and for calibrating a surface elevation model to generate a full map. Biomass then calcul…
Fatoyinbo	2013	Fatoyinbo, T.E. & Simard, M., 2013. Height and biomass of mangroves in Africa from ICESat/GLAS and SRTM. International Journal of Remote Sensing, 34(2), pp.668–681.	mangrove	remote sensing	Lidar	3D structure	Biomass	NA	NA	No	Yes	No	No	Single estimate	No	Yes	Unknown	An unsupervised Iterative Self-organizing Data Analysis (ISODATA) classification used to distinguish mangrove forest from other ground cover in Landsat images. Classification validated by spot checking high-resolution images from Google Earth. Lidar used to estimate canopy height, and for calibrating a surface elevation model to generate a full map. Biomass then calculated from an allometric equa…
Ferrari	2016	Ferrari, R. et al., 2016. Quantifying the response of structural complexity and community composition to environmental change in marine communities. Global Change Biology, 22(5), pp.1965–1975.	coral	Imagery	ROV/AUV imagery	Percent Cover	Rugosity	Other	NA	No	Yes	No	No	Time Series	No	No	Unknown	Stereo images collected using AUV; 3D models created using photogrammetry. Percent cover measured from photomosaics using ImageJ.
Fey	2010	Fey, F. et al., 2010. Development and distribution of the non-indigenous Pacific oyster (Crassostrea gigas) in the Dutch Wadden Sea. Aquaculture International, 18(1), pp.45–59.	mussels	Excavating	Trawling, dredging, coring	Density	Biomass	NA	NA	No	Yes	No	No	Time Series	No	No	Unknown	Mussel and cockle beds sampled via dredging. Occurrence of invasive oysters noted. Extent of oyster reefs monitored via quadrats and GPS mapping
Fey	2010	Fey, F. et al., 2010. Development and distribution of the non-indigenous Pacific oyster (Crassostrea gigas) in the Dutch Wadden Sea. Aquaculture International, 18(1), pp.45–59.	oysters	Manual (e.g. diver)	Manual- quadrat	Density	Biomass	NA	NA	No	Yes	No	No	Time Series	No	No	Unknown	Mussel and cockle beds sampled via dredging. Occurrence of invasive oysters noted. Extent of oyster reefs monitored via quadrats and GPS mapping
Fillinger	2013	Fillinger, L. et al., 2013. Rapid glass sponge expansion after climate-induced antarctic ice shelf collapse. Current Biology, 23(14), pp.1330–1334.	sponge	Imagery	ROV/AUV imagery	Density	Biomass	Other	NA	No	Yes	Yes	No	Time Series	No	No	Unknown	Video taken by ROV, used to create 3D model of seafloor. Sponges counted using the program COVER. Biomass calculated from regression equation with sponge area and abundance. Detectability checked for videos of lower resolution. Statistical analyses performed using R.
Firth	2011	Firth, L.B., Knights, A.M. & Bell, S.S., 2011. Air temperature and winter mortality: Implications for the persistence of the invasive mussel, Perna viridis in the intertidal zone of the south-eastern United States. Journal of Experimental Marine Biology and Ecology, 400(1–2), pp.250–256. .	mussels	Manual (e.g. diver)	Manual- quadrat	Density	NA	NA	NA	No	Yes	No	No	Time Series	No	No	Unknown	All mussels within quadrats were collected and measured in the lab
Folmer	2014	Folmer, E.O. et al., 2014. Large-Scale Spatial Dynamics of Intertidal Mussel (Mytilus edulis L.) Bed Coverage in the German and Dutch Wadden Sea. Ecosystems, 17(3), pp.550–566. A	mussels	remote sensing	Aerial photography	Percent Cover	Other	NA	NA	No	Yes	Yes	Yes	Time Series	No	No	Yes	Mussel beds mapped via a combination of aerial surveys, aerial photographs and walking around bed contours with a GPS. Proportion of aerial-based surveys validated through field surveys. Mussel bed growth and density dependence assessed through time.
Folmer	2014	Folmer, E.O. et al., 2014. Large-Scale Spatial Dynamics of Intertidal Mussel (Mytilus edulis L.) Bed Coverage in the German and Dutch Wadden Sea. Ecosystems, 17(3), pp.550–566. A	mussels	remote sensing	Aerial photography	Percent Cover	Other	NA	NA	No	Yes	Yes	Yes	Time Series	No	No	Yes	Mussel beds mapped via a combination of aerial surveys, aerial photographs and walking around bed contours with a GPS. GPS data imported into a GIS. Proportion of aerial-based surveys validated through field surveys. Mussel bed growth and density dependence assessed through time.
Fosså	2002	Fosså, J.H., Mortensen, P.B. & Furevik, D.M., 2002. The deep-water coral Lophelia pertusa in Norwegian waters : distribution and fishery impacts. Hydrobiologia, 471, pp.1–12.	deep coral	remote sensing	Acoustic	Other	Other	NA	NA	No	Yes	Yes	No	Single estimate	No	Yes	Unknown	Initial site selection from published and non-published information and fisher knowledge. Multibeam echosounder used to identify and map trawling tracks. Areas were also visually inspected (ground-truthed) using ROV cameras. Data generated with area of coral coverage and area of coral damage.
Foster	2014	Foster, S.D. et al., 2014. Choosing between strategies for designing surveys: Autonomous underwater vehicles. Methods in Ecology and Evolution, 5(3), pp.287–297.	rocky	Imagery	ROV/AUV imagery	Percent Cover	NA	NA	NA	Yes	Yes	Yes	Yes	Single estimate	No	No	Unknown	Temperate reef habitat surveyed using AUV to collect series of still images. Cover scored using random points per image. Different sampling designs compared in simulations. Software not reported. More spatially-separated transects perform better than clustered transects
Freeman	2008	Freeman, A.S. et al., 2008. Seagrass on the edge: Land-use practices threaten coastal seagrass communities in Sabah, Malaysia. Biological Conservation, 141(12), pp.2993–3005.	seagrass	Imagery	Manual imagery	Percent Cover	Density	Biomass	3D structure	No	Yes	No	No	Time Series	No	No	Unknown	Percent cover of seagrass visually estimated from photos of quadrats
Freese	1999	Freese, L. et al., 1999. Effects of trawling on seafloor habitat and associated invertebrate taxa in the Gulf of Alaska. Marine Ecology Progress Series, 182, pp.119–126.	rocky	Imagery	ROV/AUV imagery	Density	NA	NA	NA	No	Yes	Yes	No	Single estimate	No	No	Unknown	Deep hard-bottom habitat- sponges and anthozoans.
Friedman	2012	Friedman, A. et al., 2012. Multi-Scale Measures of Rugosity, Slope and Aspect from Benthic Stereo Image Reconstructions. PLoS ONE, 7(12), p.e50440.	coral	Imagery	ROV/AUV imagery	Rugosity	3D structure	Other	NA	No	No	Yes	No	Single estimate	No	No	Unknown	Constructing a 3-D representation of the habitat from stereo images. Code written for MATLAB. Calculated rugosity compared with results measured by divers in situ.
Fromont	2012	Fromont, J. et al., 2012. Living on the edge: The sponge fauna of Australia’s southwestern and northwestern deep continental margin. Hydrobiologia, 687(1), pp.127–142.	sponge	Excavating	Trawling, dredging, coring	Biomass	NA	NA	NA	No	No	No	No	Single estimate	No	No	Unknown	Habitat is deep bottom but sponges dominant; study focused on sponge biodiversity. Samples collected using a sled and a light beam trawl.
Gallon	2013	Gallon, R.K., Ysnel, F. & Feunteun, E., 2013. Optimization of an “in situ” subtidal rocky-shore sampling strategy for monitoring purposes. Marine Pollution Bulletin, 74(1), pp.253–263.	kelp/macroalgae	Manual (e.g. diver)	Manual- quadrat	Diversity	Other	NA	NA	Yes	Yes	No	No	Single estimate	Yes	No	Unknown	Comparing between underwater visual census and quadrats for sampling macroalgae on rocky shores. Macroalgal and other benthic (molluscs and sponges) samples collected for identification and weighing. Costs evaluated as time spent surveying. Species occurrence frequency also recorded as data for comparison
Gallon	2013	Gallon, R.K., Ysnel, F. & Feunteun, E., 2013. Optimization of an “in situ” subtidal rocky-shore sampling strategy for monitoring purposes. Marine Pollution Bulletin, 74(1), pp.253–263.	kelp/macroalgae	Manual (e.g. diver)	Manual- transect	Diversity	Biomass	Other	NA	Yes	Yes	No	No	Single estimate	Yes	No	Unknown	Comparing between underwater visual census and quadrats for sampling macroalgae on rocky shores. Macroalgal and other benthic (molluscs and sponges) samples collected for identification and weighing. Costs evaluated as time spent surveying. Species occurrence frequency also recorded as data for comparison
Giri	2011	Giri, C. et al., 2011. Status and distribution of mangrove forests of the world using earth observation satellite data. Global Ecology and Biogeography, 20(1), pp.154–159.	mangrove	remote sensing	Satellite images	Percent Cover	NA	NA	NA	No	No	Yes	No	Single estimate	No	No	Yes	Global map of mangroves (thus no variability estimates). Erdas Imagine software used.
González-Rivero	2014	González-Rivero, M. et al., 2014. The Catlin Seaview Survey - kilometre-scale seascape assessment, and monitoring of coral reef ecosystems. Aquatic Conservation: Marine and Freshwater Ecosystems, 24(S2), pp.184–198.	coral	Imagery	Manual imagery	Percent Cover	Rugosity	NA	NA	No	Yes	Yes	No	Single estimate	Yes	No	No	Introducing large-scale coral monitoring framework. Uses diver propulsion vehicles equipped with DSLR cameras, and an acoustic depth sounder. Cost evaluated as time spent processing images. CoralNet used for automated image annotation of benthic cover, validated using a subset of manually annotated images.
Gorman	2013	Gorman, D. et al., 2013. Modeling kelp forest distribution and biomass along temperate rocky coastlines. Marine Biology, 160(2), pp.309–325.	kelp/macroalgae	Imagery	ROV/AUV imagery	Percent Cover	Other	NA	NA	No	Yes	No	Yes	Single estimate	No	Yes	No	Stills extracted from video and processed with the software COVER to assess percent cover using points. Quadrat subsamples of the belt transect destructively sampled for biomass calculations.
Gorman	2013	Gorman, D. et al., 2013. Modeling kelp forest distribution and biomass along temperate rocky coastlines. Marine Biology, 160(2), pp.309–325.	kelp/macroalgae	Manual (e.g. diver)	Manual- transect	Biomass	Percent Cover	NA	NA	No	Yes	No	No	Single estimate	No	Yes	Unknown	Stills extracted from video and processed with the software COVER to assess percent cover using points. Quadrat subsamples of the belt transect destructively sampled for biomass calculations.
Gutierrez-Heredia	2016	Gutierrez-Heredia, L. et al., 2016. End to End Digitisation and Analysis of Three-Dimensional Coral Models, from Communities to Corallites. PLoS ONE, 11(2), p.e0149641.	coral	Imagery	Manual imagery	3D structure	Other	NA	NA	No	No	Yes	No	Single estimate	Yes	No	Unknown	Coral colonies were also sampled and imaged "dry" for validation. The freeware 123D Catch v3.0.0.54 used for image processing, and Netfabb Studio Basic for calculating surface area and volume. Cost evaluated in terms of time.
Gutow	2014	Gutow, L. et al., 2014. Rapid increase of benthic structural and functional diversity at the alpha ventus offshore test site. In Ecological Research at the Offshore Windfarm Alpha Ventus: Challenges, Results and Perspectives. Wiesbaden: Springer Fachmedien Wiesbaden, pp. 67–81.	soft sediment	Excavating	Trawling, dredging, coring	Density	Biomass	Diversity	NA	No	Yes	No	No	Time Series	No	No	Unknown	Soft-bottom habitat and wind turbine surface (hard substrate). Epifauna sampled with a beam trawl, infauna by a van Veen grab. Fouling organisms on the turbine scraped off quadrats. Mobile demersal fauna also surveyed in belt transects and video transects.
Gutow	2014	Gutow, L. et al., 2014. Rapid increase of benthic structural and functional diversity at the alpha ventus offshore test site. In Ecological Research at the Offshore Windfarm Alpha Ventus: Challenges, Results and Perspectives. Wiesbaden: Springer Fachmedien Wiesbaden, pp. 67–81.	soft sediment	Manual (e.g. diver)	Manual- quadrat	Biomass	Diversity	NA	NA	No	Yes	No	No	Time Series	No	No	Unknown	Soft-bottom habitat and wind turbine surface (hard substrate). Epifauna sampled with a beam trawl, infauna by a van Veen grab. Fouling organisms on the turbine scraped off quadrats. Mobile demersal fauna also surveyed in belt transects and video transects.
Harborne	2008	Harborne, A.R. et al., 2008. Reserve effects and natural variation in coral reef communities. Journal of Applied Ecology, 45(4), pp.1010–1018.	coral	Imagery	Manual imagery	Percent Cover	Rugosity	Other	NA	No	Yes	No	No	Single estimate	No	No	Unknown	Video taken of 1m2 quadrats. Occurrence (presence in proportion of quadrats) recorded for organisms other than coral and macroalgae.
Hirata	2014	Hirata, Y. et al., 2014. Estimation of aboveground biomass in mangrove forests using high-resolution satellite data. Journal of Forest Research, 19(1), pp.34–41.	mangrove	remote sensing	Satellite images	Density	Biomass	NA	NA	No	Yes	Yes	No	Single estimate	No	Yes	Unknown	The "watershed method" used to calculate crown areas from satellite images. Crown areas were then related to stem diameters from the field surveys, and the relationship among crown area, stem diamater and tree height (from field survey) was used to calculate tree biomass. The software used was not reported.
Hirata	2014	Hirata, Y. et al., 2014. Estimation of aboveground biomass in mangrove forests using high-resolution satellite data. Journal of Forest Research, 19(1), pp.34–41.	mangrove	Manual (e.g. diver)	Manual- quadrat	Density	Diversity	3D structure	NA	No	Yes	No	No	Single estimate	No	Yes	Unknown	The "watershed method" used to calculate crown areas from satellite images. Crown areas were then related to stem diameters from the field surveys, and the relationship among crown area, stem diamater and tree height (from field survey) was used to calculate tree biomass
Hop	2012	Hop, H. et al., 2012. Species composition, zonation, and biomass of marine benthic macroalgae in Kongsfjorden, Svalbard. Botanica Marina, 55(4), pp.399–414.	kelp/macroalgae	Manual (e.g. diver)	Manual- quadrat	Percent Cover	Density	Biomass	Diversity	No	Yes	No	No	Time Series	No	No	Unknown	Some quadrats destructively sampled for positive identification and biomass. Two experts determined percentage cover on a ranked scale from the videos.
Hop	2012	Hop, H. et al., 2012. Species composition, zonation, and biomass of marine benthic macroalgae in Kongsfjorden, Svalbard. Botanica Marina, 55(4), pp.399–414.	kelp/macroalgae	Imagery	Manual imagery	Percent Cover	Diversity	Other	NA	No	Yes	No	No	Time Series	No	No	Yes	Some quadrats destructively sampled for positive identification and biomass. Two experts determined percentage cover on a ranked scale from the videos.
Howarth	2015	Howarth, L.M. et al., 2015. Sessile and mobile components of a benthic ecosystem display mixed trends within a temperate marine reserve. Marine Environmental Research, 107, pp.8–23.	soft sediment	Imagery	Manual imagery	Percent Cover	Diversity	NA	NA	No	Yes	No	No	Time Series	No	No	Unknown	Mixed sediment habitat. Photoquadrats along transect lines, analysed with CPCe.
Huntington	2011	Huntington, B.E., Karnauskas, M. & Lirman, D., 2011. Corals fail to recover at a Caribbean marine reserve despite ten years of reserve designation. Coral Reefs, 30(4), pp.1077–1085.	coral	Imagery	Manual imagery	Percent Cover	Other	Density	Diversity	No	Yes	No	No	Time Series	No	No	Unknown	Photos taken of each quadrat and CPCe used to calculate percent cover for each photo. Data were compared to surveys conducted 10 years ago that used the Line Intercept Transect method. Data from both methods were assumed to be comparable. Population size-structure data collected for boulder corals as well.
Jerosch	2006	Jerosch, K., Schlüter, M. & Pesch, R., 2006. Spatial analysis of marine categorical information using indicator kriging applied to georeferenced video mosaics of the deep-sea Håkon Mosby Mud Volcano. Ecological Informatics, 1(4), pp.391–406.	soft sediment	Imagery	ROV/AUV imagery	Other	NA	NA	NA	No	No	Yes	No	Single estimate	No	Yes	Yes	Study of using interpolation to create distribution maps, or kriging. Habitat is deep soft-bottom, classified into broad habitat subtypes.
Jokiel	2015	Jokiel, P.L. et al., 2015. Comparison of Methods Used to Estimate Coral Cover in the Hawaiian Islands. PeerJ, 3, p.e954.	coral	Imagery	Manual imagery	Percent Cover	Diversity	NA	NA	Yes	Yes	No	No	Single estimate	Yes	No	No	Comparing benthic results using nine survey methods: visual estimation in quadrats, random points within quadrats, point intercept transect, random points in photos (photoquadrats and towed diver photos), video frames, photo mosaic of transect (calculate cover using grid superimposed on photos), visual estimation while swimming along a transect, and visual estimations of stations according to a r…
Jokiel	2015	Jokiel, P.L. et al., 2015. Comparison of Methods Used to Estimate Coral Cover in the Hawaiian Islands. PeerJ, 3, p.e954.	coral	Manual (e.g. diver)	Manual- quadrat	Percent Cover	Diversity	NA	NA	Yes	Yes	No	No	Single estimate	Yes	No	No	Comparing benthic results using nine survey methods: visual estimation in quadrats, random points within quadrats, point intercept transect, random points in photos (photoquadrats and towed diver photos), video frames, photo mosaic of transect (calculate cover using grid superimposed on photos), visual estimation while swimming along a transect, and visual estimations of stations according to a r…
Jokiel	2015	Jokiel, P.L. et al., 2015. Comparison of Methods Used to Estimate Coral Cover in the Hawaiian Islands. PeerJ, 3, p.e954.	coral	Manual (e.g. diver)	Manual- transect	Percent Cover	Diversity	NA	NA	Yes	Yes	No	No	Single estimate	Yes	No	No	Comparing benthic results using nine survey methods: visual estimation in quadrats, random points within quadrats, point intercept transect, random points in photos (photoquadrats and towed diver photos), video frames, photo mosaic of transect (calculate cover using grid superimposed on photos), visual estimation while swimming along a transect, and visual estimations of stations according to a r…
Jokiel	2015	Jokiel, P.L. et al., 2015. Comparison of Methods Used to Estimate Coral Cover in the Hawaiian Islands. PeerJ, 3, p.e954.	coral	Imagery	Manual imagery	Percent Cover	Diversity	NA	NA	Yes	Yes	No	No	Single estimate	Yes	No	No	Comparing benthic results using nine survey methods: visual estimation in quadrats, random points within quadrats, point intercept transect, random points in photos (photoquadrats and towed diver photos), video frames, photo mosaic of transect (calculate cover using grid superimposed on photos), visual estimation while swimming along a transect, and visual estimations of stations according to a r…
Jørgensen	2011	Jørgensen, L.L., Renaud, P.E. & Cochrane, S.K.J., 2011. Improving benthic monitoring by combining trawl and grab surveys. Marine Pollution Bulletin, 62(6), pp.1183–1190.	soft sediment	Excavating	Trawling, dredging, coring	Density	Biomass	Function	NA	Yes	Yes	No	No	Single estimate	No	No	Unknown	Deep soft-bottom habitat. Assessing differences in community structure and function of epifauna (sampled by trawling) and infauna (grabs).
Joyce	2013	Joyce, K.E., Phinn, S.R. & Roelfsema, C.M., 2013. Live coral cover index testing and application with hyperspectral airborne image data. Remote Sensing, 5(11), pp.6116–6137.	coral	remote sensing	Airborne hyperspectral	Percent Cover	NA	NA	NA	No	Yes	Yes	No	Single estimate	No	Yes	Unknown	CASI-2 hyperspectral (19 bands) image data. Software used for image processing not reported. Validated using in situ photo surveys.
Katsanevakis	2007	Katsanevakis, S., 2007. Density surface modelling with line transect sampling as a tool for abundance estimation of marine benthic species: The Pinna nobilis example in a marine lake. Marine Biology, 152(1), pp.77–85.	mussels	Manual (e.g. diver)	Manual- transect	Density	Other	NA	NA	Yes	Yes	No	Yes	Single estimate	No	Yes	Unknown	Comparing two methods of estimating total population abundance- using density surface modelling (DSM), and distance sampling.
Kawamura	2014	Kawamura, T. et al., 2014. Changes in Abalone and Sea Urchin Populations in Rocky Reef Ecosystems on the Sanriku Coast Damaged by the Massive Tsunami and Other Environmental Changes Associated with the Great East Japan Earthquake in 2011. Global Environmental Research, 18, pp.47–56.	kelp/macroalgae	Manual (e.g. diver)	Manual- quadrat	Density	Other	NA	NA	No	Yes	No	No	Time Series	No	No	Unknown	Rocky reef habitat dominated by macroalgae. Abalone and sea urchins collected by scuba divers within quadrats.
Kedra	2013	Kedra, M. et al., 2013. Benthic community structure, diversity, and productivity in the shallow Barents Sea bank (Svalbard Bank). Marine Biology, 160(4), pp.805–819.	soft sediment	Imagery	ROV/AUV imagery	Density	Diversity	Other	NA	No	Yes	No	No	Single estimate	No	No	Unknown	Habitat composed of mixture of gravel, sand and silt. Epifauna sampled via drop camera videos and dredging, infauna sampled via grabs. Organisms observed in video frames identified, counted and measured for size.
Kedra	2013	Kedra, M. et al., 2013. Benthic community structure, diversity, and productivity in the shallow Barents Sea bank (Svalbard Bank). Marine Biology, 160(4), pp.805–819.	soft sediment	Excavating	Trawling, dredging, coring	Density	Diversity	Biomass	Other	No	Yes	No	No	Single estimate	No	No	Unknown	Habitat composed of mixture of gravel, sand and silt. Epifauna sampled via drop camera videos and dredging, infauna sampled via grabs. Organisms observed in video frames identified, counted and measured for size.
Kennedy	2010	Kennedy, E. V. et al., 2010. Spatial patterns in reef-generated noise relate to habitats and communities: Evidence from a Panamanian case study. Journal of Experimental Marine Biology and Ecology, 395(1–2), pp.85–92.	coral	remote sensing	Acoustic	Percent Cover	Diversity	Density	NA	Yes	Yes	No	No	Single estimate	No	No	Unknown	The freeware Audacity used to inspect sound recordings, which were then analysed using a Matlab script. Acoustics may be useful for predicting coral cover, but correlations not high.
Kennedy	1999	Kennedy, R.J. & Roberts, D., 1999. A survey of the current status of the flat oyster Ostrea edulis in Strangford Lough, Northern Ireland, with a view to the restoration of its oyster beds. Biology and Environment, 99(2), pp.79–88.	oysters	Manual (e.g. diver)	Manual- quadrat	Density	Percent Cover	NA	NA	No	Yes	No	No	Single estimate	No	Yes	Yes	Density data used to estimate total population of oysters in study area
Kinsella	2015	Kinsella, C.M. & Crowe, T.P., 2015. Variation in rocky shore assemblages and abundances of key taxa along gradients of stormwater input. Marine Environmental Research, 105, pp.20–29.	kelp/macroalgae	Manual (e.g. diver)	Manual- quadrat	Percent Cover	Diversity	Density	Other	No	Yes	No	No	Single estimate	No	No	Unknown	Percent cover of macroalgae assessed visually based on a ranked scale. Epibionts and limpets collected and analysed in lab
Kipson	2011	Kipson, S. et al., 2011. Rapid biodiversity assessment and monitoring method for highly diverse benthic communities: A case study of mediterranean coralligenous outcrops. PLoS ONE, 6(11), p.e27103.	coral	Imagery	Manual imagery	Diversity	NA	NA	NA	Yes	Yes	No	Yes	Single estimate	No	No	Unknown	Habitats studied are coralligenous outcrops dominated by gorgonians. Sampling carried out at different spatial scales to determine minimum sampling area and effort
Knudby	2011	Knudby, A. & Nordlund, L., 2011. Remote sensing of seagrasses in a patchy multi-species environment. International Journal of Remote Sensing, 32(8), pp.2227–2244.	seagrass	remote sensing	Satellite images	Other	Biomass	NA	NA	No	No	Yes	No	Single estimate	No	No	Unknown	Snorkelling surveys conducted to calibrate satellite data. Classification to broad habitat classes for mapping. Ground-truthed by comparing to results of field survey done in 2006. The software used for the classification was not reported.
Kobryn	2013	Kobryn, H.T. et al., 2013. Ningaloo Reef: Shallow Marine Habitats Mapped Using a Hyperspectral Sensor. PLoS ONE, 8(7), p.e70105.	coral	remote sensing	Airborne hyperspectral	Percent Cover	3D structure	Other	NA	No	No	Yes	No	Single estimate	No	No	Unknown	Hyperspectral Sensor used to map to 20m depth. MIP software used for supervised classification. Map was ground-truthed via field surveys.
Kuhnz	2014	Kuhnz, L.A. et al., 2014. Rapid changes and long-term cycles in the benthic megafaunal community observed over 24 years in the abyssal northeast Pacific. Progress in Oceanography, 124, pp.1–11.	soft sediment	Imagery	ROV/AUV imagery	Density	Diversity	Function	NA	No	Yes	No	No	Single estimate	No	No	Unknown	Quantifying a benthic community in an abyssal habitat (~4000m) using a ROV. Some specimens collected for identification. Results compared with data from previous studies. Video was manually annotated using MBARI’s Video Annotation and Reference System (VARS)
Kutti	2013	Kutti, T., Bannister, R.J. & Fosså, J.H., 2013. Community structure and ecological function of deep-water sponge grounds in the Traenadypet MPA—Northern Norwegian continental shelf. Continental Shelf Research, 69, pp.21–30.	sponge	Imagery	ROV/AUV imagery	Density	Biomass	Function	Other	Yes	Yes	No	No	Single estimate	No	No	Unknown	Bottom trawling carried out in addition to ROV video. Sponge biomass compared between the two methods. Sponge dimensions from video stills measured using ImageJ. In situ pumping rates measured with fluorescein dye
Kutti	2013	Kutti, T., Bannister, R.J. & Fosså, J.H., 2013. Community structure and ecological function of deep-water sponge grounds in the Traenadypet MPA—Northern Norwegian continental shelf. Continental Shelf Research, 69, pp.21–30.	sponge	Excavating	Trawling, dredging, coring	Density	Biomass	Function	Other	Yes	Yes	Yes	No	Single estimate	No	No	Unknown	Bottom trawling carried out in addition to ROV video. Sponge biomass compared between the two methods. Sponge dimensions from video stills measured using ImageJ. In situ pumping rates measured with fluorescein dye
Lam	2006	Lam, K. et al., 2006. A comparison of video and point intercept transect methods for monitoring subtropical coral communities. Journal of Experimental Marine Biology and Ecology, 333(1), pp.115–128.	coral	Imagery	Manual imagery	Percent Cover	Diversity	NA	NA	Yes	Yes	No	No	Single estimate	No	No	Unknown	Comparing percent cover results from videos from ROV and divers (point counts on frames), and the point intercept transect method. Data from videos had higher precision, and PIT can overestimate cover of low cover categories.
Lam	2006	Lam, K. et al., 2006. A comparison of video and point intercept transect methods for monitoring subtropical coral communities. Journal of Experimental Marine Biology and Ecology, 333(1), pp.115–128.	coral	Manual (e.g. diver)	Manual- transect	Percent Cover	Diversity	NA	NA	Yes	Yes	No	No	Single estimate	No	No	Unknown	Comparing percent cover results from videos from ROV and divers (point counts on frames), and the point intercept transect method. Data from videos had higher precision, and PIT can overestimate cover of low cover categories.
Leong	2017	Leong, R.C. et al., 2017. High-resolution pattern of mangrove species distribution is controlled by surface elevation. Estuarine, Coastal and Shelf Science, 202, pp.185–192.	mangrove	Manual (e.g. diver)	Manual- transect	Density	Diversity	NA	NA	No	Yes	No	Yes	Single estimate	No	Yes	Unknown	Rather incredibly, survey team mapped all mangrove trees with diameter >5cm within survey area (4380 trees). Mangrove map was overlaid on Google Earth map of surface elevation using ArcGIS. R was used to determine relationship between elevation and species abundance.
Leujak	2007	Leujak, W. & Ormond, R.F.G., 2007. Comparative accuracy and efficiency of six coral community survey methods. Journal of Experimental Marine Biology and Ecology, 351(1–2), pp.168–187.	coral	Manual (e.g. diver)	Manual- transect	Percent Cover	3D structure	Diversity	NA	Yes	Yes	Yes	No	Single estimate	Yes	No	Unknown	Comparison of 6 types of surveys using transects (line and video) and quadrats (mapped by hand, photos). SigmaScan used to overlay points and calculate surface areas in photos. Videos manually stopped to examine individual frames. Video transects were the most accurate.
Leujak	2007	Leujak, W. & Ormond, R.F.G., 2007. Comparative accuracy and efficiency of six coral community survey methods. Journal of Experimental Marine Biology and Ecology, 351(1–2), pp.168–187.	coral	Manual (e.g. diver)	Manual- quadrat	Percent Cover	3D structure	Diversity	NA	Yes	Yes	Yes	No	Single estimate	Yes	No	Unknown	Comparison of 6 types of surveys using transects (line and video) and quadrats (mapped by hand, photos). SigmaScan used to overlay points and calculate surface areas in photos. Videos manually stopped to examine individual frames. Video transects were the most accurate.
Leujak	2007	Leujak, W. & Ormond, R.F.G., 2007. Comparative accuracy and efficiency of six coral community survey methods. Journal of Experimental Marine Biology and Ecology, 351(1–2), pp.168–187.	coral	Imagery	Manual imagery	Percent Cover	3D structure	Diversity	NA	Yes	Yes	Yes	No	Single estimate	Yes	No	Unknown	Comparison of 6 types of surveys using transects (line and video) and quadrats (mapped by hand, photos). SigmaScan used to overlay points and calculate surface areas in photos. Videos manually stopped to examine individual frames. Video transects were the most accurate.
Lam	2006	Lam, K. et al., 2006. A comparison of video and point intercept transect methods for monitoring subtropical coral communities. Journal of Experimental Marine Biology and Ecology, 333(1), pp.115–128.	coral	Imagery	ROV/AUV imagery	Percent Cover	Diversity	NA	NA	Yes	Yes	No	No	Single estimate	No	No	Unknown	Comparing percent cover results from videos from ROV and divers (point counts on frames), and the point intercept transect method. Data from videos had higher precision, and PIT can overestimate cover of low cover categories.
Leujak	2007	Leujak, W. & Ormond, R.F.G., 2007. Comparative accuracy and efficiency of six coral community survey methods. Journal of Experimental Marine Biology and Ecology, 351(1–2), pp.168–187.	coral	Imagery	Manual imagery	Percent Cover	3D structure	Diversity	NA	Yes	Yes	Yes	No	Single estimate	Yes	No	Unknown	Comparison of 6 types of surveys using transects (line and video) and quadrats (mapped by hand, photos). SigmaScan used to overlay points and calculate surface areas in photos. Videos manually stopped to examine individual frames. Video transects were the most accurate.
Lirman	2000	Lirman, D. & Biber, P., 2000. Seasonal Dynamics of Macroalgal Communities of the Northern Florida Reef Tract. Botanica Marina, 43(4), pp.305-314.	coral	Imagery	Manual imagery	Percent Cover	Biomass	Diversity	Other	No	Yes	No	No	Time Series	No	No	Unknown	Survey focused on macroalgae. Percent cover assessed using points within photos of quadrats. Biomass assessed by collecting macroalgae within quadrats.
Lirman	2007	Lirman, D. et al., 2007. Development and application of a video-mosaic survey technology to document the status of coral reef communities. Environmental Monitoring and Assessment, 125(1–3), pp.59–73.	coral	Manual (e.g. diver)	Manual- quadrat	Percent Cover	Density	Other	NA	Yes	Yes	No	No	Single estimate	No	No	No	Mosaic-creation algorithm used for video processing. Ground-truthed for geometric accuracy and benthic coverage in situ. Coral size calculated as well.
Lirman	2007	Lirman, D. et al., 2007. Development and application of a video-mosaic survey technology to document the status of coral reef communities. Environmental Monitoring and Assessment, 125(1–3), pp.59–73.	coral	Imagery	Manual imagery	Percent Cover	Density	Other	NA	Yes	Yes	Yes	No	Single estimate	No	No	Unknown	Mosaic-creation algorithm used for video processing (software used not reported). Ground-truthed for geometric accuracy and benthic coverage in situ. Coral size calculated as well.
Loh	2014	Loh, T.-L. & Pawlik, J.R., 2014. Chemical defenses and resource trade-offs structure sponge communities on Caribbean coral reefs. Proceedings of the National Academy of Sciences of the United States of America, 111(11), pp.4151–6.	coral	Manual (e.g. diver)	Manual- quadrat	Percent Cover	Diversity	NA	NA	No	Yes	No	No	Single estimate	No	No	No	Caribbean-wide survey of coral reef benthos
Mair	2009	Mair, J.M. et al., 2009. Mapping benthic faunal communities in the shallow and deep sediments of Las Perlas Archipelago, Pacific Panama. Marine Pollution Bulletin, 58(3), pp.375–383.	soft sediment	Excavating	Trawling, dredging, coring	Density	Diversity	NA	NA	No	No	No	No	Single estimate	No	Yes	Unknown	Soft-sediment habitat sampled by grabs and trawls. Occurrence data interpolated to create distribution map.
Maliao	2008	Maliao, R.J., Turingan, R.G. & Lin, J., 2008. Phase-shift in coral reef communities in the Florida Keys National Marine Sanctuary (FKNMS), USA. Marine Biology, 154(5), pp.841–853.	coral	Imagery	Manual imagery	Percent Cover	NA	NA	NA	No	Yes	No	No	Time Series	No	No	Unknown	Point Count (similar to CPCe) used to calculate percent cover from video frames.
Mantelatto	2013	Mantelatto, M.C. et al., 2013. Cost–benefit of different methods for monitoring invasive corals on tropical rocky reefs in the southwest Atlantic. Journal of Experimental Marine Biology and Ecology, 449, pp.129–134.	rocky	Manual (e.g. diver)	Manual- quadrat	Percent Cover	Density	NA	NA	Yes	Yes	No	No	Single estimate	Yes	No	No	Percent cover in the images calculated using CPCe. Table 3 sums up the advantages and disadvantages of each method
Mantelatto	2013	Mantelatto, M.C. et al., 2013. Cost–benefit of different methods for monitoring invasive corals on tropical rocky reefs in the southwest Atlantic. Journal of Experimental Marine Biology and Ecology, 449, pp.129–134.	coral	Imagery	Manual imagery	Percent Cover	Density	NA	NA	Yes	Yes	No	No	Single estimate	Yes	No	No	Percent cover in the images calculated using CPCe. Table 3 sums up the advantages and disadvantages of each method
Mantelatto	2013	Mantelatto, M.C. et al., 2013. Cost–benefit of different methods for monitoring invasive corals on tropical rocky reefs in the southwest Atlantic. Journal of Experimental Marine Biology and Ecology, 449, pp.129–134.	coral	Imagery	Manual imagery	Percent Cover	Density	NA	NA	Yes	Yes	No	No	Single estimate	Yes	No	No	Percent cover in the images calculated using CPCe. Table 3 sums up the advantages and disadvantages of each method
Marcus	2007	Marcus, J.E. et al., 2007. Benthic status of near-shore fishing grounds in the central Philippines and associated seahorse densities. Marine Pollution Bulletin, 54(9), pp.1483–94.	coral	Manual (e.g. diver)	Manual- transect	Percent Cover	NA	NA	NA	No	Yes	No	No	Time Series	No	No	Unknown	Modified LIT method. Benthic cover recorded from 20m of every 50m transect.
McDonald	2006	McDonald, J.I., Coupland, G.T. & Kendrick, G.A., 2006. Underwater video as a monitoring tool to detect change in seagrass cover. Journal of Environmental Management, 80(2), pp.148–155.	seagrass	Imagery	Manual imagery	Percent Cover	NA	NA	NA	Yes	Yes	No	No	Single estimate	No	No	Unknown	Survey method assessed at different spatial scales. Percent cover was also assessed using two methods- visual estimatation or random points of selected video frames. Power analysis performed to determine minimum sample size.
Meese	1992	Meese, R.J. & Tomich, P.A., 1992. Dots on the rocks: a comparison of percent cover estimation methods. Journal of Experimental Marine Biology and Ecology, 165(1), pp.59–73.	rocky	Manual (e.g. diver)	Manual- quadrat	Percent Cover	NA	NA	NA	Yes	Yes	No	No	Single estimate	Yes	No	Yes	Intertidal rocky shore habitat with macroalgae and sessile invertebrates. Comparing five methods for estimating benthic cover: visual estimation, random points in quadrats, evenly spaced points, stratified random points, and digitising outlines in photos. Digitising photos most precise for cover >30%, less experienced observer. Cost evaluated as time spent extracting data.
Meese	1992	Meese, R.J. & Tomich, P.A., 1992. Dots on the rocks: a comparison of percent cover estimation methods. Journal of Experimental Marine Biology and Ecology, 165(1), pp.59–73.	rocky	Imagery	Manual imagery	Percent Cover	NA	NA	NA	Yes	Yes	No	No	Single estimate	Yes	No	Yes	Intertidal rocky shore habitat with macroalgae and sessile invertebrates. Comparing five methods for estimating benthic cover: visual estimation, random points in quadrats, evenly spaced points, stratified random points, and digitising outlines in photos (area calculated in SigmaScan). Digitising photos most precise for cover >30%, less experienced observer. Cost evaluated as time spent extractin…
Micheli	2005	Micheli, F. et al., 2005. Cascading human impacts, marine protected areas, and the structure of Mediterranean reef assemblages. Ecological Monographs, 75(1), pp.81–102.	rocky	Imagery	Manual imagery	Percent Cover	Diversity	Density	Other	No	Yes	No	No	Time Series	No	No	No	Habitat is rocky hard-bottom. Percent cover visually estimated from photos of quadrats
Miljutina	2010	Miljutina, M.A. et al., 2010. Deep-sea nematode assemblages of the Clarion-Clipperton Nodule Province (Tropical North-Eastern Pacific). Marine Biodiversity, 40(1), pp.1–15.	soft sediment	Excavating	Trawling, dredging, coring	Diversity	Function	Density	NA	No	Yes	No	Yes	Single estimate	No	No	Unknown	Habitat is deep fine-grained sediment with ferromanganese nodules. Samples collected using a corer, sieved, then counted and identified in the lab.
Miller	2003	Miller, M.W., Aronson, R.B. & Murdoch, T.J.T., 2003. Monitoring coral reef macroalgae: Different pictures from different methods. Bulletin of Marine Science, 72(1), pp.199–206.	coral	Imagery	Manual imagery	Percent Cover	Diversity	NA	NA	Yes	Yes	No	No	Time Series	No	No	Unknown	Monitoring cover and biomass of macroalgae on coral reefs. Percent cover calculated from video frames using point counts. Prepackaged software (not named) used for automatic extraction of video frames. Biomass quantified by destructively sampling quadrats. Comparing patterns of relative macroalgal abundance (cover and biomass) between video transects and harvested quadrats.
Miller	2003	Miller, M.W., Aronson, R.B. & Murdoch, T.J.T., 2003. Monitoring coral reef macroalgae: Different pictures from different methods. Bulletin of Marine Science, 72(1), pp.199–206.	coral	Manual (e.g. diver)	Manual- quadrat	Biomass	Diversity	NA	NA	Yes	Yes	No	No	Time Series	No	No	Unknown	Monitoring cover and biomass of macroalgae on coral reefs. Percent cover calculated from video frames using point counts. Biomass quantified by destructively sampling quadrats. Comparing patterns of relative macroalgal abundance (cover and biomass) between video transects and harvested quadrats.
Molina Hernández	2014	Molina Hernández, A. & van Tussenbroek, B., 2014. Patch dynamics and species shifts in seagrass communities under moderate and high grazing pressure by green sea turtles. Marine Ecology Progress Series, 517, pp.143–157.	seagrass	Manual (e.g. diver)	Manual- transect	Percent Cover	Other	NA	NA	No	Yes	No	No	Time Series	No	No	Unknown	Seagrass relative abundance measured on the Braun-Blanquet scale. Video of transects recorded but data not used in this study.
Molina Hernández	2014	Molina Hernández, A. & van Tussenbroek, B., 2014. Patch dynamics and species shifts in seagrass communities under moderate and high grazing pressure by green sea turtles. Marine Ecology Progress Series, 517, pp.143–157.	seagrass	Manual (e.g. diver)	Manual- quadrat	Percent Cover	Other	NA	NA	No	Yes	No	No	Time Series	No	No	Unknown	Differences in relative abundance through time mapped using the Surfer software. Seagrass relative abundance measured on the Braun-Blanquet scale.
Moon	2015	Moon, H.W. et al., 2015. The impacts of climate change on Antarctic nearshore mega-epifaunal benthic assemblages in a glacial fjord on King George Island: Responses and implications. Ecological Indicators, 57, pp.280–292.	soft sediment	Manual (e.g. diver)	Manual- transect	Density	Diversity	NA	NA	No	Yes	No	No	Single estimate	No	No	Unknown	Habitat is muddy sediment mixed with sand, gravel and rock. All specimens along transect lines collected or photographed.
Moura	2016	Moura, R.L. et al., 2016. An extensive reef system at the Amazon River mouth. Science Advances, 2(4), p.e1501252.	sponge	Excavating	Trawling, dredging, coring	Percent Cover	Diversity	Other	NA	No	No	No	No	Single estimate	No	No	Unknown	Bottom topography obtained with multibeam echosonar and side scan sonar. Sponge and rhodolith habitat, 30-120m deep. Benthic data obtained by dredging, box coring and trawling. Occurrence data (presence/absence) recorded as well.
Moyer	2005	Moyer, R.P. et al., 2005. Assessing the accuracy of acoustic seabed classification for mapping coral reef environments in South Florida (Broward County, USA). Revista de Biologia Tropical, 53, pp.175–184.	coral	remote sensing	Acoustic	Other	NA	NA	NA	No	No	Yes	No	Single estimate	No	No	Unknown	Using single-beam acoustics (QTCView), ground-truthed using diver surveys with line transects. Acoustic data processed with QTC Impact, mapped in ArcGIS. Aim was to identify broad habitat types, rather than assess benthic cover
Mumby	2010	Mumby, P.J. & Harborne, A.R., 2010. Marine reserves enhance the recovery of corals on Caribbean reefs. PloS one, 5(1), p.e8657.	coral	Imagery	Manual imagery	Percent Cover	Other	NA	NA	No	Yes	No	No	Time Series	No	No	Unknown	High-resolution video taken of each quadrat, including close-up video for cryptic species. Percent cover calculated using the Vidana software. Coral size-structure recorded as well.
Murillo	2012	Murillo, F.J. et al., 2012. Deep-sea sponge grounds of the Flemish Cap, Flemish Pass and the Grand Banks of Newfoundland (Northwest Atlantic Ocean): Distribution and species composition. Marine Biology Research, 8(9), pp.842–854.	sponge	Excavating	Trawling, dredging, coring	Biomass	Other	NA	NA	No	Yes	No	No	Time Series	No	No	Unknown	Data from trawl surveys targeting groundfish, expressed as wet sponge biomass (kg) per ha. Sponge occurrence used to map distribution. Sponges surveyed multiple years but data pooled across years for occurrence and distribution
Nadon	2006	Nadon, M.O. & Stirling, G., 2006. Field and simulation analyses of visual methods for sampling coral cover. Coral Reefs, 25(2), pp.177–185.	coral	Manual (e.g. diver)	Manual- transect	Percent Cover	NA	NA	NA	Yes	Yes	Yes	No	Single estimate	Yes	No	Yes	Field surveys and simulations to compare among belt transects (contiguous quadrats, each visually estimated), line intercept transects (using chains) and point intercept methods. Cost = time to collect data. Point intercept method fastest and most precise in field surveys, just as precise and accurate as belt transects in simulations.
Nadon	2006	Nadon, M.O. & Stirling, G., 2006. Field and simulation analyses of visual methods for sampling coral cover. Coral Reefs, 25(2), pp.177–185.	coral	Manual (e.g. diver)	Manual- quadrat	Percent Cover	NA	NA	NA	Yes	Yes	Yes	No	Single estimate	Yes	No	Yes	Field surveys and simulations to compare among belt transects (contiguous quadrats, each visually estimated), line intercept transects (using chains) and point intercept methods. Cost = time to collect data. Point intercept method fastest and most precise in field surveys, just as precise and accurate as belt transects in simulations.
Naughton	2015	Naughton, P. et al., 2015. Scaling the Annotation of Subtidal Marine Habitats. In WUWnet’15 Proceedings of the 10th International Conference on Underwater Networks & Systems. Washington DC, USA: ACM, 5pp.	coral	Imagery	Manual imagery	Diversity	Percent Cover	Other	Other	No	No	No	No	Single estimate	Yes	No	Unknown	Diver-operated camera system using two dSLRs and a GoPro. Up to 100m2 photographed in a single dive. Used Agisoft software to create a 3D representation of the reef. Cost evaluated in terms of time spent
Neal	2015	Neal, B.P. et al., 2015. Methods and measurement variance for field estimations of coral colony planar area using underwater photographs and semi-automated image segmentation. Environmental Monitoring and Assessment, 187(8), p.496.	coral	Imagery	Manual imagery	Other	NA	NA	NA	No	Yes	Yes	No	Time Series	No	No	Yes	Measuring 2-D planar area of coral colonies. Matlab used to process images
Nedwell	2002	Nedwell, D.B., Sage, A.S. & Underwood, G.J.C., 2002. Rapid assessment of macro algal cover on intertidal sediments in a nutrified estuary. Science of the Total Environment, 285(1–3), pp.97–105.	kelp/macroalgae	Manual (e.g. diver)	Manual- transect	Percent Cover	NA	NA	NA	Yes	Yes	Yes	No	Time Series	No	No	Unknown	Percent cover assessed by scoring presence of macroalgae in the cross hairs of a telescope running over a transect. Ground-truthed using quadrats (visual estimation) over the same transects. No significant differences in the two methods.
Nedwell	2002	Nedwell, D.B., Sage, A.S. & Underwood, G.J.C., 2002. Rapid assessment of macro algal cover on intertidal sediments in a nutrified estuary. Science of the Total Environment, 285(1–3), pp.97–105.	kelp/macroalgae	Manual (e.g. diver)	Manual- quadrat	Percent Cover	Diversity	NA	NA	Yes	Yes	No	No	Time Series	No	No	Unknown	Percent cover assessed by scoring presence of macroalgae in the cross hairs of a telescope running over a transect. Ground-truthed using quadrats (visual estimation) over the same transects. No significant differences in the two methods.
Newman	2006	Newman, M.J.H. et al., 2006. Structure of Caribbean coral reef communities across a large gradient of fish biomass. Ecology Letters, 9(11), pp.1216–27.	coral	Manual (e.g. diver)	Manual- transect	Percent Cover	Diversity	Other	Biomass	No	Yes	No	No	Single estimate	No	No	Unknown	Point intercept method (every 20cm) used. Interval was based on saturation of diversity and richness curves.
Österling	2010	Österling, M.E., Arvidsson, B.L. & Greenberg, L.A., 2010. Habitat degradation and the decline of the threatened mussel Margaritifera margaritifera: Influence of turbidity and sedimentation on the mussel and its host. Journal of Applied Ecology, 47(4), pp.759–768.	mussels	Excavating	Trawling, dredging, coring	Density	Other	NA	NA	No	Yes	No	No	Single estimate	No	No	Unknown	For one part of the study, each study site was searched for one hour, including excavating down to 10cm to locate mussels. All the mussels found within quadrats were collected. Mussel sizes were measured to estimate age structure.
Österling	2010	Österling, M.E., Arvidsson, B.L. & Greenberg, L.A., 2010. Habitat degradation and the decline of the threatened mussel Margaritifera margaritifera: Influence of turbidity and sedimentation on the mussel and its host. Journal of Applied Ecology, 47(4), pp.759–768.	mussels	Manual (e.g. diver)	Manual- quadrat	Density	Other	NA	NA	No	Yes	No	No	Single estimate	No	No	Unknown	For one part of the study, each study site was searched for one hour, including excavating down to 10cm to locate mussels. All the mussels found within quadrats were collected. Mussel sizes were measured to estimate age structure.
Pante	2012	Pante, E. & Dustan, P., 2012. Getting to the Point: Accuracy of Point Count in Monitoring Ecosystem Change. Journal of Marine Biology, 2012(Article ID 802875), pp.1–7.	coral	Imagery	Manual imagery	Percent Cover	NA	NA	NA	Yes	Yes	Yes	No	Single estimate	No	No	Unknown	Determining the optimum point count for transects as a function of benthic cover and spatial heterogeneity in simulations. More points needed for low cover
Parravicini	2010	Parravicini, V. et al., 2010. Rapid assessment of epibenthic communities: A comparison between two visual sampling techniques. Journal of Experimental Marine Biology and Ecology, 395(1–2), pp.21–29.	rocky	Manual (e.g. diver)	Manual- quadrat	Percent Cover	Other	Diversity	Other	Yes	Yes	No	No	Single estimate	Yes	No	Yes	Habitat is hard-bottom. Study compares frequency counts to visual estimate of percent cover within quadrats.
Parravicini	2009	Parravicini, V. et al., 2009. Size matters more than method: Visual quadrats vs photography in measuring human impact on Mediterranean rocky reef communities. Estuarine, Coastal and Shelf Science, 81(3), pp.359–367.	rocky	Manual (e.g. diver)	Manual- quadrat	Percent Cover	Diversity	NA	NA	Yes	Yes	No	No	Single estimate	No	No	Unknown	Temperate rocky reef habitat. The size of the sampling unit is likely one of the key factors affecting results, but not quantifiably studied here.
Parravicini	2009	Parravicini, V. et al., 2009. Size matters more than method: Visual quadrats vs photography in measuring human impact on Mediterranean rocky reef communities. Estuarine, Coastal and Shelf Science, 81(3), pp.359–367.	rocky	Imagery	Manual imagery	Percent Cover	Diversity	NA	NA	Yes	Yes	No	No	Single estimate	No	No	Unknown	Temperate rocky reef habitat. The size of the sampling unit is likely one of the key factors affecting results, but not quantifiably studied here.
Pawlik	2008	Pawlik, J. et al., 2008. Patterns of sponge recruitment and growth on a shipwreck corroborate chemical defense resource trade-off. Marine Ecology Progress Series, 368, pp.137–143.	sponge	Manual (e.g. diver)	Manual- transect	Percent Cover	Diversity	NA	NA	No	Yes	No	No	Single estimate	No	No	Yes	Surveys conducted to compare sponge community on a shipwreck (recently colonized) and coral reef
Perkins	2016	Perkins, N.R. et al., 2016. Image subsampling and point scoring approaches for large-scale marine benthic monitoring programs. Estuarine, Coastal and Shelf Science, 176, pp.36–46. Available at: http://dx.doi.org/10.1016/j.ecss.2016.04.005.	Other	Imagery	ROV/AUV imagery	Percent Cover	NA	NA	NA	Yes	Yes	Yes	No	Single estimate	No	No	Unknown	Determining optimal sampling protocol in simulated landscapes. Variables include number of images taken per transect (replicates), number of points subsampled per image for cover estimation, and the distribution of images along transects (e.g. random vs. systematic). Increasing number of images leads to better precision than increasing number of points per image. High point number still needed fo…
Perkins	2017	Perkins, N.R. et al., 2017. Temporal and spatial variability in the cover of deep reef species: Implications for monitoring. Ecological Indicators, 77, pp.337–347.	rocky	Imagery	ROV/AUV imagery	Percent Cover	NA	NA	NA	No	Yes	No	No	Time Series	No	Yes	Unknown	Deep hard-bottom habitat that includes gorgonians and sponges. Images taken by AUV, and scored using the software SeaGIS (similar process to CPCe). Modeling of climate-driven changes to the year 2060 performed in R.
Phinn	2008	Phinn, S. et al., 2008. Mapping seagrass species, cover and biomass in shallow waters: An assessment of satellite multi-spectral and airborne hyper-spectral imaging systems in Moreton Bay (Australia). Remote Sensing of Environment, 112(8), pp.3413–3425.	seagrass	remote sensing	Satellite images	Percent Cover	Diversity	Biomass	NA	Yes	No	Yes	No	Single estimate	Yes	No	No	Comparing data from two satelite sensors and one hyperspectral sensor. Classification using data from all sensors had overall low accuracy (<50%), but hyper-spectral data produced the highest accuracy. Field surveys conducted for calibration and validation. The software used for processing was not reported.
Pikesley	2016	Pikesley, S.K. et al., 2016. Pink sea fans (Eunicella verrucosa) as indicators of the spatial efficacy of Marine Protected Areas in southwest UK coastal waters. Marine Policy, 64, pp.38–45.	rocky	Manual (e.g. diver)	Manual- transect	Density	3D structure	Other	NA	No	No	No	No	Time Series	No	No	Yes	Temperate hard bottom habitat. Seafan abundance recorded using a ranked scale. Each dive considered a survey event
Piraino	2013	Piraino, S. et al., 2013. Destructive standard squares or low-impact visually driven collection? A comparison of methods for quantitative samplings of benthic hydrozoans. Italian Journal of Zoology, 80(3), pp.424–436.	rocky	Manual (e.g. diver)	Manual- quadrat	Density	Diversity	NA	NA	Yes	Yes	Yes	No	Single estimate	Yes	No	Yes	Habitat is rocky shore dominated by hydroids. Comparing results among scraping all benthos within two sizes of quadrats, and visually identifying and sampling hydroids within quadrats. Three observers with comparable experience conducted visual sampling. Cost evaluated as time spent collecting and processing samples.
Pizarro	2017	Pizarro, O. et al., 2017. A simple, fast, and repeatable survey method for underwater visual 3D benthic mapping and monitoring. Ecology and Evolution, 7(6), pp.1770–1782.	coral	Imagery	Manual imagery	Rugosity	3D structure	Other	Other	Yes	No	No	No	Single estimate	Yes	No	Unknown	Using spiral surveys to take photos for creating mosaics vs. lawn-mower method. Cost assessed in terms of time and effort. Paper focused more on the survey methodology, not on assessing benthic cover. Software used not reported.
Polson	2009	Polson, M.P. & Zacherl, D.C., 2009. Geographic Distribution and Intertidal Population Status for the Olympia Oyster, Ostrea lurida Carpenter 1864, from Alaska to Baja. Journal of Shellfish Research, 28(1), pp.69–77.	oysters	Manual (e.g. diver)	Manual- transect	Density	Percent Cover	Other	NA	No	Yes	No	No	Single estimate	No	No	Unknown	2-h timed searches performed initially to rank sites by oyster density. Sites for quadrat sampling selected based on timed searches. Presence/absence data recorded as well.
Polson	2009	Polson, M.P. & Zacherl, D.C., 2009. Geographic Distribution and Intertidal Population Status for the Olympia Oyster, Ostrea lurida Carpenter 1864, from Alaska to Baja. Journal of Shellfish Research, 28(1), pp.69–77.	oysters	Manual (e.g. diver)	Manual- quadrat	Density	Percent Cover	NA	NA	No	Yes	No	No	Single estimate	No	No	Unknown	2-h timed searches performed initially to rank sites by oyster density. Sites for quadrat sampling selected based on timed searches. Presence/absence data recorded as well.
Powers	2009	Powers, S.P. et al., 2009. Success of constructed oyster reefs in no-harvest sanctuaries: Implications for restoration. Marine Ecology Progress Series, 389, pp.159–170.	oysters	Manual (e.g. diver)	Manual- quadrat	Density	Other	Biomass	Disease	No	Yes	No	No	Single estimate	No	No	Unknown	All oysters and shells within quadrats collected and analysed in the lab. Oyster size structure recorded as well.
Preskitt	2004	Preskitt, L.B., Vroom, P.S. & Smith, C.M., 2004. A Rapid Ecological Assessment (REA) Quantitative Survey Method for Benthic Algae Using Photoquadrats with Scuba. Pacific Science, 58(2), pp.201–209.	coral	Imagery	Manual imagery	Percent Cover	Diversity	NA	NA	Yes	Yes	No	No	Single estimate	Yes	No	Yes	Monitoring algal abundance on coral reefs. Two-person teams performed each survey method. Cost evaluated time spent collecting and extracting data. Photos analyzed using PhotoGrid by superimposing points on each image. Some algal samples were taken for identification in the lab. Survey results from both methods are similar.
Preskitt	2004	Preskitt, L.B., Vroom, P.S. & Smith, C.M., 2004. A Rapid Ecological Assessment (REA) Quantitative Survey Method for Benthic Algae Using Photoquadrats with Scuba. Pacific Science, 58(2), pp.201–209.	coral	Manual (e.g. diver)	Manual- quadrat	Percent Cover	Diversity	NA	NA	Yes	Yes	No	No	Single estimate	Yes	No	Yes	Monitoring algal abundance on coral reefs. Two-person teams performed each survey method. Cost evaluated time spent collecting and extracting data. Photos analyzed using PhotoGrid by superimposing points on each image. Some algal samples were taken for identification in the lab. Survey results from both methods are similar.
Priori	2013	Priori, C. et al., 2013. Demography of deep-dwelling red coral populations: Age and reproductive structure of a highly valued marine species. Estuarine, Coastal and Shelf Science, 118, pp.43–49.	deep coral	Imagery	ROV/AUV imagery	Density	NA	NA	NA	No	Yes	No	Yes	Single estimate	No	No	Unknown	Samples of red coral collected by ROV and scuba diving to assess size, age and sexual condition
Priori	2013	Priori, C. et al., 2013. Demography of deep-dwelling red coral populations: Age and reproductive structure of a highly valued marine species. Estuarine, Coastal and Shelf Science, 118, pp.43–49.	deep coral	Manual (e.g. diver)	Manual- transect	Biomass	Other	NA	NA	No	Yes	No	Yes	Single estimate	No	No	Unknown	Samples of red coral collected by ROV and scuba diving to assess size, age and sexual condition
Pu	2012	Pu, R. et al., 2012. Mapping and assessing seagrass along the western coast of Florida using Landsat TM and EO-1 ALI/Hyperion imagery. Estuarine, Coastal and Shelf Science, 115, pp.234–245.	seagrass	remote sensing	Satellite images	Percent Cover	Other	NA	NA	Yes	Yes	Yes	No	Single estimate	No	No	Unknown	Comparing the capabilities of three satellite sensors to map seagrass cover and Leaf Area Index. Field surveys conducted for training and ground-truthing. ENVI4.5 used for classification
Raoult	2016	Raoult, V. et al., 2016. GoProsTM as an underwater photogrammetry tool for citizen science. PeerJ, 4, p.e1960.	coral	Imagery	Manual imagery	Percent Cover	Density	Diversity	Other	Yes	Yes	No	No	Single estimate	Yes	No	Yes	Photos taken by citizen scientists using GoPro cameras. Results from Structure from Motion (SFM) processing (Agisoft Photoscan) compared against manual snorkel transects. Cost evaluated as time spent collecting and processing data. Variability similar for both techniques. Diversity estimates lower for photogrammetry, probably because of lower resolution of images
Raoult	2016	Raoult, V. et al., 2016. GoProsTM as an underwater photogrammetry tool for citizen science. PeerJ, 4, p.e1960.	coral	Manual (e.g. diver)	Manual- transect	Percent Cover	Density	Diversity	Other	Yes	Yes	No	No	Single estimate	Yes	No	Yes	Photos taken by citizen scientists using GoPro cameras. Results from Structure from Motion (SFM) processing (Agisoft Photoscan) compared against manual snorkel transects. Cost evaluated as time spent collecting and processing data. Variability similar for both techniques. Diversity estimates lower for photogrammetry, probably because of lower resolution of images
Rattray	2014	Rattray, A. et al., 2014. Quantification of Spatial and Thematic Uncertainty in the Application of Underwater Video for Benthic Habitat Mapping. Marine Geodesy, 37(3), pp.315–336.	kelp/macroalgae	Imagery	ROV/AUV imagery	Percent Cover	NA	NA	NA	No	Yes	No	No	Single estimate	No	No	Yes	Study of observer variation in scoring images. Stills extracted from towed video footage. GUI created in Microsoft Access to score images by ranked percent cover/density. Observer variation decreases with increasing simplicity of classification scheme and observer experience.
Richards	2016	Richards, D.R. & Friess, D.A., 2016. Rates and drivers of mangrove deforestation in Southeast Asia, 2000-2012. Proceedings of the National Academy of Sciences of the United States of America, 113(2), pp.344–9.	mangrove	remote sensing	Satellite images	Percent Cover	Other	NA	NA	No	Yes	Yes	No	Single estimate	No	Yes	Unknown	Cross-referenced global deforestation database with global mangrove cover to map area of mangrove deforested. Subset of deforested areas used to train model to classify deforestation driver for each deforested mangrove area.
Riegl	2005	Riegl, B. et al., 2005. Determination of the distribution of shallow-water seagrass and drift algae communities with acoustic seafloor discrimination. Revista de Biologia Tropical, 53, pp.165–174.	seagrass	remote sensing	Acoustic	Other	NA	NA	NA	No	No	Yes	No	Single estimate	No	Yes	Unknown	Using QTC View to collect data, and the software QTC Impact to classify acoustic data into broad habitat categories. Ground-truthed using an AUV with video.
Ritt	2011	Ritt, B. et al., 2011. Diversity and distribution of cold-seep fauna associated with different geological and environmental settings at mud volcanoes and pockmarks of the Nile Deep-Sea Fan. Marine Biology, 158(6), pp.1187–1210.	soft sediment	Excavating	Trawling, dredging, coring	Density	Diversity	Biomass	Other	No	Yes	No	No	Single estimate	No	No	Unknown	Deep soft-bottom habitat sampled using a ROV to obtain boxcores, and pieces of sediment crust. Faunal vertical distribution considered as well. Surface area of crusts measured using the IPLab Spectrum image analysis software.
Roberts	2005	Roberts, J.M. et al., 2005. Acoustic mapping using a multibeam echosounder reveals cold-water coral reefs and surrounding habitats. Coral Reefs, 24(4), pp.654–669.	deep coral	remote sensing	Acoustic	Other	NA	NA	NA	No	No	Yes	No	Single estimate	No	Yes	Unknown	Multi-beam echosounders used to locate and map deep-water coral reefs (presence/absence). Ground-truthing with seabed videos. Lophelia reefs distinct from other bottom types except for coral rubble
Roberts	2015	Roberts, T.E. et al., 2015. Benthic community composition on submerged reefs in the central Great Barrier Reef. Coral Reefs, 34(2), pp.569–580.	coral	Imagery	Manual imagery	Percent Cover	Diversity	NA	NA	No	Yes	No	No	Single estimate	No	No	Unknown	Transects surveyed using SCUBA and GoPro cameras, or an AUV with a still camera. Cover extracted from images using CPCe.
Roelfsema	2014	Roelfsema, C.M. et al., 2014. Multi-temporal mapping of seagrass cover, species and biomass: A semi-automated object based image analysis approach. Remote Sensing of Environment, 150, pp.172–187.	seagrass	remote sensing	Satellite images	Percent Cover	Diversity	Biomass	NA	No	No	Yes	No	Time Series	No	No	Unknown	Field data from in situ surveys and other projects used for calibration and validation. Trimble eCognition® software package used for mapping species and percent cover.
Rogers	2001	Rogers, C.S. & Miller, J., 2001. Coral bleaching, hurricane damage, and benthic cover on coral reefs in St. John, U.S. Virgin Islands: A comparison of surveys with the chain transect method and videography. Bulletin of Marine Science, 69(2), pp.459–470.	coral	Manual (e.g. diver)	Manual- transect	Percent Cover	Diversity	Other	NA	Yes	Yes	No	No	Time Series	No	No	Unknown	Relative cover measured using number of chain links over substratum, in the "chain transect" method. CPCe used to extract benthic cover from video frames. Coral bleaching recorded as well. Percent cover of coral was similar, but higher for macroalgae and gorgonians in the video method (perhaps because of 3D structure)
Rogers	2001	Rogers, C.S. & Miller, J., 2001. Coral bleaching, hurricane damage, and benthic cover on coral reefs in St. John, U.S. Virgin Islands: A comparison of surveys with the chain transect method and videography. Bulletin of Marine Science, 69(2), pp.459–470.	coral	Imagery	Manual imagery	Percent Cover	Diversity	Other	NA	Yes	Yes	No	No	Time Series	No	No	Unknown	Relative cover measured using number of chain links over substratum, in the "chain transect" method. CPCe used to extract benthic cover from video frames. Coral bleaching recorded as well. Percent cover of coral was similar, but higher for macroalgae and gorgonians in the video method (perhaps because of 3D structure)
Rossi	2008	Rossi, S. et al., 2008. Survey of deep-dwelling red coral (Corallium rubrum) populations at Cap de Creus (NW Mediterranean). Marine Biology, 154(3), pp.533–545.	deep coral	Imagery	ROV/AUV imagery	Density	Percent Cover	Other	NA	No	Yes	No	No	Single estimate	No	No	Unknown	Deep red coral habitats surveyed via ROV video transects, during which stills were taken too. Number of coral patches quantified from the videos as well. Other data include colony height and orientation to the substrate.
Rothschild	1994	Rothschild, B. et al., 1994. Decline of the Chesapeake Bay oyster population: a century of habitat destruction and overfishing. Marine Ecology Progress Series, 111(1–2), pp.29–39.	oysters	Excavating	Trawling, dredging, coring	Percent Cover	Other	NA	NA	No	No	No	No	Time Series	No	Yes	Unknown	Data collected in this study using patent tongs. Data were compared to previous work using hydroacoustics and sounding chains.
Sagawa	2008	Sagawa, T. et al., 2008. Technical Note. Mapping seagrass beds using IKONOS satellite image and side scan sonar measurements: A Japanese case study. International Journal of Remote Sensing, 29(1), pp.281–291.	seagrass	remote sensing	Satellite images	Other	Diversity	NA	NA	No	No	Yes	No	Single estimate	No	No	Unknown	Maps from side scan sonar used to calibrate classification of IKONOS satellite images into broad habitat types. Classified satellite images and side scan maps were ground-truthed using underwater video footage. The GIS software used was TNT‐mips6.9, MicroImages Inc.
Sagawa	2008	Sagawa, T. et al., 2008. Technical Note. Mapping seagrass beds using IKONOS satellite image and side scan sonar measurements: A Japanese case study. International Journal of Remote Sensing, 29(1), pp.281–291.	seagrass	remote sensing	Acoustic	Other	Diversity	NA	NA	No	No	Yes	No	Single estimate	No	No	Unknown	Maps from side scan sonar used to calibrate classification of IKONOS satellite images into broad habitat types. Classified satellite images and side scan maps were ground-truthed using underwater video footage. The GIS software used was TNT‐mips6.9, MicroImages Inc.
Sahade	2015	Sahade, R. et al., 2015. Climate change and glacier retreat drive shifts in an Antarctic benthic ecosystem. Science Advances, 1(10), pp.e1500050.	rocky	Imagery	Manual imagery	Percent Cover	Density	Diversity	Other	No	Yes	No	No	Time Series	No	Yes	Unknown	Habitats are composed of rock and/or silt. Models developed to predict benthic community response to shifting environmental conditions such as increasing sedimentation. Points randomly overlaid on photos to calculate benthic cover, software not reported.
Sandin	2008	Sandin, S.A. et al., 2008. Baselines and degradation of coral reefs in the Northern Line Islands. PloS one, 3(2), p.e1548.	coral	Imagery	Manual imagery	Percent Cover	NA	NA	NA	No	Yes	No	No	Single estimate	No	No	Yes	4 annotators rotated among teams to distribute individual biases. Percent cover calculated using points within photos of quadrats. Points generated by Photogrid software.
Sandin	2008	Sandin, S.A. et al., 2008. Baselines and degradation of coral reefs in the Northern Line Islands. PloS one, 3(2), p.e1548.	coral	Imagery	Manual imagery	Density	Diversity	Other	NA	No	Yes	No	No	Single estimate	No	No	Yes	4 annotators rotated among teams to distribute individual biases. Cover recorded using points in Photogrid. Coral disease and health metrics recorded as well.
Santos	2015	Santos, G.S. et al., 2015. The Impact of Trampling on Reef Macrobenthos in Northeastern Brazil: How Effective are Current Conservation Strategies? Environmental Management, 56(4), pp.847–858.	coral	Imagery	Manual imagery	Percent Cover	Rugosity	NA	NA	No	Yes	No	No	Time Series	No	No	Unknown	Ten quadrats were placed end-to-end to form a transect, but quadrats were used as replicates. Photos taken of each quadrats and CPCe used to determine percent cover.
Šaškov	2015	Šaškov, A. et al., 2015. Comparison of manual and semi-automatic underwater imagery analyses for monitoring of benthic hard-bottom organisms at offshore renewable energy installations. Hydrobiologia, 756(1), pp.139–153.	rocky	Imagery	ROV/AUV imagery	Percent Cover	NA	NA	NA	Yes	Yes	No	No	Time Series	Yes	No	Unknown	Habitat is hard-bottom (20-40m depth) in a high wave energy location. ROV video footage used to create a mosaic of each transect. Comparing manual extraction of benthic cover from points superimposed on each frame vs. computer-aided classification based on colour. Cost evaluated as time spent extracting data. Results are more similar for benthos with higher cover.
Satyanarayana	2011	Satyanarayana, B. et al., 2011. Assessment of mangrove vegetation based on remote sensing and ground-truth measurements at Tumpat, Kelantan Delta, East Coast of Peninsular Malaysia. International Journal of Remote Sensing, 32(6), pp.1635–1650.	mangrove	remote sensing	Satellite images	Other	NA	NA	NA	No	No	Yes	No	Single estimate	No	No	Unknown	Measuring vegetation index for mangrove health. Ground-truthed via in situ surveys. Map produced using ERDAS Imagine software
Schulte	2009	Schulte, D.M., Burke, R.P. & Lipcius, R.N., 2009. Unprecedented restoration of a native oyster metapopulation. Science, 325(5944), pp.1124–8.	oysters	Excavating	Trawling, dredging, coring	Other	Density	NA	NA	No	Yes	No	No	Time Series	No	Yes	Unknown	Patent tong sampling conducted. Underwater video also used to document reef condition. Baseline abundance data taken from a 1994 dredge survey. Recorded reef distribution, broad habitat types as well.
Sciberras	2013	Sciberras, M. et al., 2013. Benthic community response to a scallop dredging closure within a dynamic seabed habitat. Marine Ecology Progress Series, 480, pp.83–98.	soft sediment	Imagery	ROV/AUV imagery	Density	Diversity	NA	NA	No	Yes	No	No	Time Series	No	No	Unknown	Sandy habitat with scallops. High-resolution camera mounted on a towed sledge. Sidescan surveys conducted to map seabed morphology
Sheehan	2013	Sheehan, E. V. et al., 2013. Recovery of a temperate reef assemblage in a marine protected area following the exclusion of towed demersal fishing. PLoS ONE, 8(12), p.e83883.	rocky	Imagery	ROV/AUV imagery	Density	Percent Cover	Diversity	NA	No	Yes	No	No	Time Series	No	No	Unknown	Mixed habitats that include rocky reefs, sand and soft sediment. Surveyed via towed video. Percent cover calculated using points on extracted stills. Cybertronix software used to extract frames from video.
Short	2014	Short, F.T. et al., 2014. Monitoring in the Western Pacific region shows evidence of seagrass decline in line with global trends. Marine Pollution Bulletin, 83(2), pp.408–416.	seagrass	Manual (e.g. diver)	Manual- quadrat	Percent Cover	Density	Biomass	Other	No	Yes	No	No	Time Series	No	No	Yes	Seagrass percent cover within quadrats visually estimated with help of photo guide. Seagrass distribution tracked relative to location of permanent transects
Shulman	1996	Shulman, M.J. & Robertson, D.R., 1996. Changes in the coral reefs of San Blas, Caribbean Panama: 1983 to 1990. Coral Reefs, 15(4), pp.231–236.	coral	Manual (e.g. diver)	Manual- quadrat	Percent Cover	Other	Diversity	NA	No	Yes	No	No	Time Series	No	No	Unknown	Percent cover collected using points within each quadrat. Areal coverage of macroalgae estimating by approximating to ellipses.
Smaal	2009	Smaal, A.C., Kater, B.J. & Wijsman, J., 2009. Introduction, establishment and expansion of the Pacific oyster Crassostrea gigas in the Oosterschelde (SW Netherlands). Helgoland Marine Research, 63(1), pp.75–83.	oysters	Manual (e.g. diver)	Manual- quadrat	Percent Cover	Biomass	NA	NA	No	Yes	No	No	Time Series	No	No	Unknown	Mapping of oyster beds performed using GPS mapping at low tide, aerial photographs and side scan sonar
Smale	2007	Smale, D.A., 2007. Ice disturbance intensity structures benthic communities in nearshore Antarctic waters. Marine Ecology Progress Series, 349(1995), pp.89–102.	soft sediment	Imagery	Manual imagery	Density	Diversity	NA	NA	No	Yes	No	No	Single estimate	No	No	Unknown	One site is rocky with some silt, and second site is primarily soft sediment. For the soft-sediment site, the silt layer within quadrats was collected and sieved. Individual cobbles were also collected from both sites to sample crytofauna, include percent cover on the cobble surfaces.
Smale	2007	Smale, D.A., 2007. Ice disturbance intensity structures benthic communities in nearshore Antarctic waters. Marine Ecology Progress Series, 349(1995), pp.89–102.	rocky	Manual (e.g. diver)	Manual- quadrat	Density	Biomass	Diversity	NA	No	Yes	No	No	Single estimate	No	No	Unknown	One site is rocky with some silt, and second site is primarily soft sediment. For the soft-sediment site, the silt layer within quadrats was collected and sieved. Individual cobbles were also collected from both sites to sample crytofauna, include percent cover on the cobble surfaces.
Smale	2007	Smale, D.A., 2007. Ice disturbance intensity structures benthic communities in nearshore Antarctic waters. Marine Ecology Progress Series, 349(1995), pp.89–102.	soft sediment	Excavating	Trawling, dredging, coring	Percent Cover	Density	Diversity	NA	No	Yes	No	No	Single estimate	No	No	Unknown	One site is rocky with some silt, and second site is primarily soft sediment. For the soft-sediment site, the silt layer within quadrats was collected and sieved. Individual cobbles were also collected from both sites to sample crytofauna, include percent cover on the cobble surfaces.
Smale	2012	Smale, D.A. et al., 2012. Regional-scale benthic monitoring for ecosystem-based fisheries management (EBFM) using an autonomous underwater vehicle (AUV). ICES Journal of Marine Science, 69(6), pp.1108–1118.	coral	Imagery	ROV/AUV imagery	Percent Cover	Other	NA	NA	No	Yes	No	No	Time Series	No	No	Unknown	Temperate rocky/coral reefs surveyed using an AUV. Benthic cover calculated using CPCe.
Smith	2001	Smith, G.F., Bruce, D.G. & Roach, E.B., 2001. Remote acoustic habitat assessment techniques used to characterized the quality and extent of oyster bottom in the chesapeake bay. Marine Geodesy, 24(3), pp.171–189.	oysters	remote sensing	Acoustic	Other	NA	NA	NA	Yes	No	Yes	No	Single estimate	No	No	Unknown	Compared performance of subbottom profiling systems, side scan sonar, and acoustic seabed classification systems (ASCS), using software in the RoxAnn and QTCView packages. In situ surveys conducted for validation. Classification to broad habitat types.
Smith	2005	Smith, G.F. et al., 2005. Assessment of Recent Habitat Conditions of Eastern Oyster Crassostrea virginica Bars in Mesohaline Chesapeake Bay. North American Journal of Fisheries Management, 25(4), pp.1569–1590.	oysters	remote sensing	Acoustic	Other	NA	NA	NA	No	No	Yes	No	Single estimate	No	No	Unknown	QTC surveys used to classify bottom into broad habitat types. Validated by video recordings. In situ diver surveys done when visibility was too poor for video. Benthic coverage compared with data from previous surveys
Smith	2008	Smith, J.R., Fong, P. & Ambrose, R.F., 2008. The impacts of human visitation on mussel bed communities along the California coast: Are regulatory marine reserves effective in protecting these communities? Environmental Management, 41(4), pp.599–612.	mussels	Manual (e.g. diver)	Manual- quadrat	Percent Cover	Biomass	Density	Other	No	Yes	No	No	Single estimate	No	No	Unknown	Mussel bed thickness sampled non-destructively. For destructive sampling (all mussels collected), biomass, density, and shell lengths were recorded.
Sommer	2011	Sommer, B. et al., 2011. Coral community decline at Bonaire, southern Caribbean. Bulletin of Marine Science, 87(3), pp.541–565.	coral	Imagery	Manual imagery	Percent Cover	Diversity	NA	NA	No	Yes	No	No	Single estimate	No	No	Unknown	Study locations chosen to minimize spatial autocorrelation, but it wasn't explicitly tested. Photos taken along transects and percent cover calculated using CPCe
Stokes	2010	Stokes, M., Leichter, J. & Genovese, S., 2010. Long-term declines in coral cover at Bonaire, Netherland Antilles. Atoll Research Bulletin, 582, pp.1–21.	coral	Imagery	Manual imagery	Percent Cover	Diversity	NA	NA	No	Yes	No	No	Time Series	No	No	Unknown	CPCe used to calculate percent cover from photo quadrats. Data compared with previous surveys. Kobluk and Lysenko mapped an entire reef area of 678m2 from the late 1970s to early 1990s.
Storlazzi	2016	Storlazzi, C.D. et al., 2016. End of the chain? Rugosity and fine-scale bathymetry from existing underwater digital imagery using structure-from-motion (SfM) technology. Coral Reefs, 35(3), pp.889–894.	coral	Imagery	ROV/AUV imagery	Rugosity	NA	NA	NA	Yes	Yes	No	No	Single estimate	No	No	Unknown	3D bathymetric model created from stills using structure from motion (SFM) software- Agisoft Photoscan, and imported into ArcMap. Compared with map generated from sidescan sonar and Lidar data collected in 1999. Processing protocol for sonar data not reported. SFM map had higher resolution but covered less spatial area than Lidar and sonar.
Storlazzi	2016	Storlazzi, C.D. et al., 2016. End of the chain? Rugosity and fine-scale bathymetry from existing underwater digital imagery using structure-from-motion (SfM) technology. Coral Reefs, 35(3), pp.889–894.	coral	remote sensing	Acoustic	Rugosity	NA	NA	NA	Yes	Yes	No	No	Single estimate	No	No	Unknown	3D bathymetric model created from stills using structure from motion (SFM) software- Agisoft Photoscan, and imported into ArcMap. Compared with map generated from sidescan sonar and Lidar data collected in 1999. Processing protocol for sonar data not reported. SFM map had higher resolution but covered less spatial area than Lidar and sonar.
Storlazzi	2013	Storlazzi, C.D. et al., 2013. Burial and exhumation of temperate bedrock reefs as elucidated by repetitive high-resolution sea floor sonar surveys: Spatial patterns and impacts to species’ richness and diversity. Continental Shelf Research, 55, pp.40–51.	rocky	Manual (e.g. diver)	Manual- transect	Percent Cover	Diversity	NA	NA	No	Yes	No	No	Time Series	No	No	Unknown	Habitat is temperate rocky reefs.
Suchanek	1983	Suchanek, T.H. et al., 1983. Sponges as important space competitors in deep Caribbean coral reef communities. In The ecology of deep and shallow coral reefs. Symp. Ser. Undersea Res. pp. 55–60.	coral	Imagery	Manual imagery	Percent Cover	Diversity	Other	NA	No	Yes	No	No	Single estimate	No	No	Unknown	Frequency and type of benthic interactions recorded as well. Percent cover calculated by tracing outlines in photos using a digitizer
Teixidó	2011	Teixidó, N. et al., 2011. Hierarchical segmentation-based software for cover classification analyses of seabed images (Seascape). Marine Ecology Progress Series, 431, pp.45–53.	coral	Imagery	Manual imagery	Percent Cover	NA	NA	NA	Yes	Yes	Yes	No	Single estimate	Yes	No	Unknown	Development of a semi-automatic software (Seascape) to trace outlines in benthic photos. Tested out using images from four habitats, compared with using CPCe and ImageJ. Cost = time spent processing images.
Tissot	2006	Tissot, B.N. et al., 2006. Benthic invertebrates that form habitat on deep banks off southern California, with special reference to deep sea coral. Fishery Bulletin, 104(2), pp.167–181.	deep coral	Other	Other	Other	Diversity	Density	NA	No	Yes	Yes	No	Single estimate	No	No	Unknown	Survey sites were selected from maps from previous geophysical surveys (e.g. sidescan). Manual observations performed using manned submersible. Sea bottom classified into broad habitat types
Tissot	2006	Tissot, B.N. et al., 2006. Benthic invertebrates that form habitat on deep banks off southern California, with special reference to deep sea coral. Fishery Bulletin, 104(2), pp.167–181.	deep coral	Imagery	ROV/AUV imagery	Other	Diversity	Density	NA	No	Yes	Yes	No	Single estimate	No	No	Unknown	Survey sites were selected from maps from previous geophysical surveys (e.g. sidescan). Manual observations performed using manned submersible. Sea bottom classified into broad habitat types
Travaille	2015	Travaille, K.L., Salinas-de-León, P. & Bell, J.J., 2015. Indication of visitor trampling impacts on intertidal seagrass beds in a New Zealand marine reserve. Ocean and Coastal Management, 114, pp.145–150.	seagrass	Manual (e.g. diver)	Manual- quadrat	Density	Other	NA	NA	No	Yes	No	No	Single estimate	No	No	Unknown	Leaf blade length measured as an indicator as well.
Trygonis	2012	Trygonis, V. & Sini, M., 2012. PhotoQuad: A dedicated seabed image processing software, and a comparative error analysis of four photoquadrat methods. Journal of Experimental Marine Biology and Ecology, 424–425, pp.99–108.	coral	Imagery	Manual imagery	Percent Cover	Density	Other	NA	No	Yes	Yes	No	Single estimate	No	No	Unknown	Introducing the image processing software photoQuad. Accuracy and precision tested in a simulated reefscape, and with photos taken in the field.
Turner	2015	Turner, J.A. et al., 2015. Measuring coral size-frequency distribution using stereo video technology, a comparison with in situ measurements. Environmental Monitoring and Assessment, 187(5), p.234.	coral	Manual (e.g. diver)	Manual- transect	Other	NA	NA	NA	Yes	Yes	No	No	Single estimate	Yes	No	No	Comparing coral size frequency between in situ measurements and recordings of stereo video. Cost evaluated in terms of time spent surveying. Image analysis carried out in EventMeasure™
Turner	2015	Turner, J.A. et al., 2015. Measuring coral size-frequency distribution using stereo video technology, a comparison with in situ measurements. Environmental Monitoring and Assessment, 187(5), p.234.	coral	Imagery	Manual imagery	Other	NA	NA	NA	Yes	Yes	Yes	No	Single estimate	Yes	No	No	Comparising coral size frequency between in situ measurements and recordings of stereo video. Cost evaluated in terms of time spent surveying. Image analysis carried out in EventMeasure™
Van der Wal	2014	Van der Wal, D. et al., 2014. Biophysical control of intertidal benthic macroalgae revealed by high-frequency multispectral camera images. Journal of Sea Research, 90, pp.111–120.	kelp/macroalgae	Imagery	Manual imagery	Percent Cover	NA	NA	NA	Yes	Yes	Yes	No	Time Series	No	No	Unknown	Intertidal flat with macroalgae. 4x4m plot monitored using cameras (visible and near infrared spectra) mounted on a tower. Images were ground-truthed monthly. Comparing results from supervised, semi-supervised and unsupervised classification. Supervised classification most accurate, but unsupervised can be carried out at high frequency to capture the high temporal variability of macroalgal cover.
van Rein	2011	van Rein, H. et al., 2011. Development of benthic monitoring methods using photoquadrats and scuba on heterogeneous hard-substrata: A boulder-slope community case study. Aquatic Conservation: Marine and Freshwater Ecosystems, 21(7), pp.676–689.	sponge	Imagery	Manual imagery	Percent Cover	Diversity	Other	NA	Yes	Yes	No	No	Time Series	Yes	No	Unknown	Determining the optimal number of points to sample per image for community composition and structure. Cost evaluated in terms of time spent extracting data from photos. Taxa detection ability of the photoquadrat method compared against data collected in situ from the Sublittoral Survey of Northern Ireland.
Teixidó	2011	Teixidó, N. et al., 2011. Hierarchical segmentation-based software for cover classification analyses of seabed images (Seascape). Marine Ecology Progress Series, 431, pp.45–53.	deep coral	Imagery	ROV/AUV imagery	Percent Cover	NA	NA	NA	Yes	Yes	Yes	No	Single estimate	Yes	No	Unknown	Development of a semi-automatic software (Seascape) to trace outlines in benthic photos. Tested out using images from four habitats, compared with using CPCe and ImageJ. Cost = time spent processing images.
Teixidó	2011	Teixidó, N. et al., 2011. Hierarchical segmentation-based software for cover classification analyses of seabed images (Seascape). Marine Ecology Progress Series, 431, pp.45–53.	sponge	Imagery	ROV/AUV imagery	Percent Cover	NA	NA	NA	Yes	Yes	Yes	No	Single estimate	Yes	No	Unknown	Development of a semi-automatic software (Seascape) to trace outlines in benthic photos. Tested out using images from four habitats, compared with using CPCe and ImageJ. Cost = time spent processing images.
Van Rein	2012	Van Rein, H. et al., 2012. Development of low-cost image mosaics of hard-bottom sessile communities using SCUBA: Comparisons of optical media and of proxy measures of community structure. Journal of the Marine Biological Association of the United Kingdom, 92(1), pp.49–62.	rocky	Imagery	Manual imagery	Percent Cover	Diversity	NA	NA	Yes	Yes	No	No	Time Series	Yes	No	Unknown	Temperate rocky reef habitat. Comparing results from mosaics created from photoquadrats and stills extracted from video. Percent cover estimated visually, using a sampling grid, or by using points. Video imagery had lower resolution but faster collection and processing time.
Vroom	2009	Vroom, P.S. & Timmers, M.A.V., 2009. Spatial and temporal comparison of algal biodiversity and benthic cover at Gardner Pinnacles, Northwestern Hawaiian Islands. Journal of Phycology, 45(2), pp.337–347.	kelp/macroalgae	Manual (e.g. diver)	Manual- transect	Percent Cover	Density	3D structure	NA	No	Yes	No	No	Time Series	No	No	Unknown	Towed divers visually estimated percent cover of benthos; data validated by photos taken of substratum at the same time. Additional photoquadrats were taken along the same transects. Percent cover derived from images using CPCe, annotated by the same two people.
Vroom	2009	Vroom, P.S. & Timmers, M.A.V., 2009. Spatial and temporal comparison of algal biodiversity and benthic cover at Gardner Pinnacles, Northwestern Hawaiian Islands. Journal of Phycology, 45(2), pp.337–347.	kelp/macroalgae	Imagery	Manual imagery	Percent Cover	Diversity	NA	NA	No	Yes	No	No	Time Series	No	No	Yes	Towed divers visually estimated percent cover of benthos; data validated by photos taken of substratum at the same time. Additional photoquadrats were taken along the same transects. Percent cover derived from images using CPCe, annotated by the same two people.
Walker	2013	Walker, B.K. & Gilliam, D.S., 2013. Determining the extent and characterizing coral reef habitats of the northern latitudes of the Florida Reef Tract (Martin County). PLoS ONE, 8(11), p.e80439.	coral	remote sensing	Lidar	Other	Percent Cover	NA	NA	No	No	Yes	Yes	Single estimate	No	No	Unknown	Using LIDAR to map broad habitat types in a marine area.
Wallenstein	2008	Wallenstein, F.F.M.M. et al., 2008. Subtidal Rocky Shore Communities of the Azores: Developing a Biotope Survey Method. Journal of Coastal Research, 1, pp.244–249.	kelp/macroalgae	Manual (e.g. diver)	Manual- quadrat	Percent Cover	Diversity	NA	NA	No	Yes	No	No	Single estimate	No	No	Unknown	Video of each transect taken as a back-up and reference. Percent cover recorded on a ranked scale
Wareham	2010	Wareham, V.E., Ollerhead, L.M.N. & Gilkinson, K., 2010. Spatial analysis of coral and sponge densities with associated fishing effort in proximity to Hatton Basin (NAFO Divisions 2G-0B), DFO Can. Sci. Advis. Sec. Res. Doc. 2010/058. vi + 34 p	deep coral	Excavating	Trawling, dredging, coring	Biomass	Diversity	Density	NA	No	No	No	No	Time Series	No	Yes	Yes	Coral and sponge biomass and species richness estimated from trawling bycatch. Results then used in spatial density analysis to map entire study area.
Wareham	2010	Wareham, V.E., Ollerhead, L.M.N. & Gilkinson, K., 2010. Spatial analysis of coral and sponge densities with associated fishing effort in proximity to Hatton Basin (NAFO Divisions 2G-0B), DFO Can. Sci. Advis. Sec. Res. Doc. 2010/058. vi + 34 p	sponge	Excavating	Trawling, dredging, coring	Biomass	Diversity	Density	NA	No	No	No	No	Time Series	No	Yes	Yes	Coral and sponge biomass and species richness estimated from trawling bycatch. Results then used in spatial density analysis to map entire study area.
Watters	2010	Watters, D.L. et al., 2010. Assessing marine debris in deep seafloor habitats off California. Marine Pollution Bulletin, 60(1), pp.131–138.	soft sediment	Other	Other	Other	NA	NA	NA	No	No	No	Yes	Single estimate	No	No	Unknown	Manual observations from a submersible operating at depths of 20-365m (deep benthic habitats). Video recordings were taken as well. Reporting densities of marine debris.
Wenger	2016	Wenger, A.S. et al., 2016. Effects of reduced water quality on coral reefs in and out of no-take marine reserves. Conservation Biology, 30(1), pp.142–53.	coral	Manual (e.g. diver)	Manual- transect	Percent Cover	3D structure	NA	NA	No	Yes	No	No	Single estimate	No	No	Unknown	ArcGIS used to overlay water quality parameters and survey sites. Line intercept transect method used for benthic cover.
Weslawski	2010	Weslawski, J.M., Wiktor, J. & Kotwicki, L., 2010. Increase in biodiversity in the arctic rocky littoral, Sorkappland, Svalbard, after 20 years of climate warming. Marine Biodiversity, 40(2), pp.123–130.	rocky	Manual (e.g. diver)	Manual- quadrat	Density	Diversity	Biomass	Other	No	Yes	No	No	Time Series	No	No	Unknown	Rocky habitat with barnacles and macroalgae (Fucus) as key intertidal species. Quadrats were sampled destructively. Photographs taken to assess macrophyte cover
Weslawski	2010	Weslawski, J.M., Wiktor, J. & Kotwicki, L., 2010. Increase in biodiversity in the arctic rocky littoral, Sorkappland, Svalbard, after 20 years of climate warming. Marine Biodiversity, 40(2), pp.123–130.	rocky	Imagery	Manual imagery	Percent Cover	NA	NA	NA	No	Yes	No	No	Time Series	No	No	Unknown	Rocky habitat with barnacles and macroalgae (Fucus) as key intertidal species. Quadrats were sampled destructively. Photographs taken to assess macrophyte cover
White	2012	White, H.K. et al., 2012. Impact of the Deepwater Horizon oil spill on a deep-water coral community in the Gulf of Mexico. Proceedings of the National Academy of Sciences of the United States of America, 109, pp.20303–20308.	deep coral	Imagery	ROV/AUV imagery	Diversity	Other	NA	NA	No	No	No	No	Single estimate	No	No	Unknown	Occurrence of damage to coral colonies identified within a mosaic composed of 379 (partially overlapping) images (area unreported). Software used not reported. Photos taken with a ROV.
Wilkinson	1990	Wilkinson, C.R. & Cheshire, A.C., 1990. Comparisons of sponge populations across the Barrier Reefs of Australia and Belize : evidence for higher productivity in the Caribbean. Marine Ecology Progress Series, 67, pp.285–294.	coral	Manual (e.g. diver)	Manual- transect	Biomass	Density	Diversity	NA	No	Yes	No	No	Single estimate	No	No	Unknown	Entire sponges were collected within replicate areas of 20x2m2, and weighed to measure biomass.
Wilson	2007	Wilson, S.K., Graham, N.A.J. & Polunin, N.V.C., 2007. Appraisal of visual assessments of habitat complexity and benthic composition on coral reefs. Marine Biology, 151(3), pp.1069–1076.	coral	Manual (e.g. diver)	Manual- transect	Percent Cover	NA	NA	NA	Yes	Yes	No	No	Single estimate	No	No	Yes	Comparing in situ visual estimates with line transects for assessing benthic cover. Each comparison involved one experienced diver and 3 trainee divers. Results were similar but visual estimation is subjective
Wrange	2010	Wrange, A.-L. et al., 2010. Massive settlements of the Pacific oyster, Crassostrea gigas, in Scandinavia. Biological Invasions, 12(5), pp.1145–1152.	oysters	Excavating	Trawling, dredging, coring	Biomass	Other	NA	NA	No	Yes	No	No	Time Series	No	No	Unknown	Monitoring extent of oyster invasion, including distribution, on tidal and intertidal flats, using dredging, and quadrats at sites not accessible by boat.
Wrange	2010	Wrange, A.-L. et al., 2010. Massive settlements of the Pacific oyster, Crassostrea gigas, in Scandinavia. Biological Invasions, 12(5), pp.1145–1152.	oysters	Manual (e.g. diver)	Manual- quadrat	Biomass	Density	Other	NA	No	Yes	No	No	Time Series	No	No	Unknown	Monitoring extent of oyster invasion, including distribution, on tidal and intertidal flats, using dredging, and quadrats at sites not accessible by boat.
Wrange	2010	Wrange, A.-L. et al., 2010. Massive settlements of the Pacific oyster, Crassostrea gigas, in Scandinavia. Biological Invasions, 12(5), pp.1145–1152.	oysters	Manual (e.g. diver)	Manual- transect	Density	Other	NA	NA	No	Yes	No	No	Time Series	No	No	Unknown	Monitoring extent of oyster invasion, including distribution, on tidal and intertidal flats, using dredging, and quadrats at sites not accessible by boat.
Zavalas	2014	Zavalas, R. et al., 2014. Habitat classification of temperate marine macroalgal communities using bathymetric LiDAR. Remote Sensing, 6(3), pp.2154–2175.	kelp/macroalgae	remote sensing	Lidar	Other	3D structure	Rugosity	NA	No	No	Yes	No	Single estimate	No	No	Unknown	Video data collected using a ROV for ground-truthing. LIDAR data to classify broad habitat types at study location, using the ENVI software.
Zawada	2014	Zawada, D.G. & Mazel, C.H., 2014. Fluorescence-based classification of Caribbean coral reef organisms and substrates. PLoS ONE, 9(1), p.e84570.	coral	Imagery	ROV/AUV imagery	Other	NA	NA	NA	Yes	Yes	Yes	No	Single estimate	No	No	Unknown	Study on whether fluorescence can be used to distinguish among functional groups, comparing different similarity measures. Flurorescence has low detection distances of <10m, which is not great for remote sensing approaches. MATLAB used for analysis.

## Sheet: lookup_sheets
systems	methods-broad	methods-fine	Y_N	Data_generated	time
seagrass	Imagery	Video	Yes	Percent Cover	Time Series
oysters	remote sensing	Stills	No	Rugosity	Single estimate
mussels	Manual (e.g. diver)	Manual imagery	Unknown	Density
mangrove	Excavating	ROV/AUV imagery		Diversity
deep coral	Other	Multibeam		Function
coral		Lidar		3D structure
sponge		Satellite images		Biomass
kelp/macroalgae		Airborne hyperspectral		Disease
rocky		Acoustic		Other
tubeworm		Manual- transect		NA
soft sediment		Manual- quadrat
Other		Aerial photography
		Trawling, dredging, coring
		Other
